# Supplementary material for: iProPhos: A Web-Based Interactive Platform for Integrated Proteome and Phosphoproteome Analysis
Source: Mol Cell Proteomics. 2023 Dec 12;23(1):100693. doi: 10.1016/j.mcpro.2023.100693 (PMC10828474; doi:10.1016/j.mcpro.2023.100693)
Supplement: Supplemental Tables S1–S4 [file mmc1.xlsx]

## Sheet: Supp Table S1
Supplementary Table S1: iProPhos data source
CPTAC	Disease Type	Proteome (Tumor+Normal)	Phosphoproteome (Tumor+Normal)	Transcriptome (Tumor only)
BRCA	Breast Invasive Carcinoma	140(122+18)	140(122+18)	122
CCRCC	Clear Cell Renal Cell Carcinoma	194(110+84)	194(110+84)	110
COAD	Colon Adenocarcinoma	197(97+100)	197(97+100)	96
GBM	Glioblastoma	109(99+10)	109(99+10)	99
HCC	HBV-Related Hepatocellular Carcinoma	318(159+159)	318(159+159)	159
HNSCC	Head and Neck Squamous Cell Carcinoma	171(108+63)	171(108+63)	108
LUAD	Lung Adenocarcinoma	211(110+101)	211(110+101)	110
LSCC	Lung Squamous Cell Carcinoma	207(108+99)	207(108+99)	108
OV	Ovarian Serous Cystadenocarcinoma	103(83+20)	103(83+20)	82
PBT	Pediatric Brain Tumor	218(218+0)	218(218+0)	188
PDA	Pancreatic Ductal Adenocarcinoma	202(135+67)	202(135+67)	135
UCEC	Uterine Corpus Endometrial Carcinoma	120(95+25)	120(95+25)	95

## Sheet: Supp Table S2
Supplementary Table S2: Third-party tools used in iProPhos
Tool	Version	Source	Ref
data.table	1.14.8	https://cran.r-project.org/web/packages/data.table/index.html	Dowle M et al., 2023
impute	1.72.3	https://www.bioconductor.org/packages/release/bioc/html/impute.html	Hastie T et al., 2020
limma	3.54.2	https://www.bioconductor.org/packages/release/bioc/html/limma.html	Ritchie, M. E. et al., 2015
dplyr	1.1.1	https://cran.r-project.org/web/packages/dplyr/index.html	Wickham H et al.,2023
tidyr	1.3.0	https://cran.r-project.org/web/packages/tidyr/index.html	Wickham H et al.,2023
stringr	1.5.0	https://cran.r-project.org/web/packages/stringr/index.html	Wickham H, 2022
shiny	1.7.4	https://cran.r-project.org/web/packages/shiny/index.html	Chang W et al., 2022
shinyjs	2.1.0	https://cran.r-project.org/web/packages/shinyjs/index.html	Attali D, 2021
DT	0.27	https://cran.r-project.org/web/packages/DT/index.html	Xie Y et al., 2023
colourpicker	1.2.0	https://cran.r-project.org/web/packages/colourpicker/index.html	Attali D et al., 2022
slickR	0.6.0	https://cran.r-project.org/web/packages/slickR/index.html	Sidi J, 2022
ggplot2	3.4.0	https://ggplot2.tidyverse.org/	Wickham H, 2016
ggpubr	0.6.0	https://cran.r-project.org/web/packages/ggpubr/index.html	Kassambara A, 2023
ggrepel	0.9.3	https://cran.r-project.org/web/packages/ggrepel/index.html	Slowikowski K, 2023
survival	3.5-5	https://cran.r-project.org/web/packages/survival/index.html	Therneau T, 2023
survminer	0.4.9	https://cran.r-project.org/web/packages/survminer/index.html	Kassambara A et al., 2021
tidyverse	2.0.0	https://cran.r-project.org/web/packages/tidyverse/index.html	Wickham H et al., 2019
KSEAapp	0.99.0	https://cran.r-project.org/web/packages/KSEAapp/index.html	Wiredja DD, 2017
gson	0.1.0	https://cran.r-project.org/web/packages/gson/index.html	Yu G, 2023
clusterProfiler	4.6.2	https://bioconductor.org/packages/release/bioc/html/clusterProfiler.html	Wu T et al., 2021
GSVA	1.46.0	https://www.bioconductor.org/packages/release/bioc/html/GSVA.html	Hänzelmann et al., 2013
org.Hs.eg.db	3.16.0	http://bioconductor.org/packages/release/data/annotation/html/org.Hs.eg.db.html	Carlson M, 2022
enrichplot	1.18.4	https://bioconductor.org/packages/release/bioc/html/enrichplot.html	Yu G, 2023
DOSE	3.24.2	https://bioconductor.org/packages/release/bioc/html/DOSE.html	Yu G, 2015
STRINGdb	2.10.1	https://www.bioconductor.org/packages/release/bioc/html/STRINGdb.html	Szklarczyk D et al., 2021
igraph	1.4.2	https://cran.r-project.org/web/packages/igraph/index.html	Csardi G et al., 2006
ggraph	2.1.0	https://cran.r-project.org/web/packages/ggraph/index.html	Pedersen T, 2022
shinycssloaders	1.0.0	https://cran.r-project.org/web/packages/shinycssloaders/index.html	Sali A et al., 2020
visNetwork	2.1.2	https://cran.r-project.org/web/packages/visNetwork/index.html	Almende B.V. et al., 2022
shinyBS	0.61.1	https://cran.r-project.org/web/packages/shinyBS/index.html	Bailey E, 2022

## Sheet: Supp Table S3
Supplementary Table S3: KSEA kinase scores in HCC
Kinase.Gene	mS	Enrichment	m	z.score	p.value	FDR
CSNK2A1	0.417884	30.7752	138	7.74404	4.81515e-15	8.85987e-13
CDK1	0.441883	32.5426	97	6.87793	3.03645e-12	2.79354e-10
WEE1	1.8133	133.541	3	5.0826	1.8615e-07	1.14172e-05
PKMYT1	1.8133	133.541	2	4.14993	1.66291e-05	0.000635927
PLK1	0.44915	33.0778	34	4.14112	1.72806e-05	0.000635927
AURKA	0.852996	62.8192	7	3.62115	0.000146648	0.00385476
CSNK2A2	0.465193	34.2593	19	3.2097	0.000664379	0.0143388
CLK2	0.813326	59.8977	6	3.19409	0.000701352	0.0143388
PRKDC	0.355051	26.1479	28	2.94614	0.00160881	0.026911
MAPK13	0.6658	49.033	7	2.81361	0.00244946	0.0323056
CDK2	0.223611	16.4679	65	2.76097	0.00288146	0.0331368
CLK1	0.468598	34.5101	11	2.46063	0.00693471	0.0671572
BRSK1	1.46713	108.047	1	2.37	0.00889401	0.0749258
MARK3	1.46713	108.047	1	2.37	0.00889401	0.0749258
ATM	0.376556	27.7316	16	2.36733	0.00895852	0.0749258
CDC7	1.35167	99.5441	1	2.18175	0.0145641	0.107192
CDK7	1.35167	99.5441	1	2.18175	0.0145641	0.107192
MAPK6	1.32106	97.2897	1	2.13184	0.0165101	0.116841
PRKD2	0.888845	65.4593	2	2.01825	0.0217828	0.142527
CLK3	0.564853	41.5988	5	2.00989	0.0222215	0.142527
HIPK1	1.06684	78.568	1	1.71734	0.0429584	0.225839
ATR	0.477498	35.1655	5	1.6914	0.0453802	0.231943
CAMK4	0.524085	38.5964	3	1.44172	0.0746906	0.30638
WNK2	0.63001	46.3973	2	1.42141	0.077599	0.310396
ROCK2	0.491903	36.2264	3	1.35084	0.0883739	0.345974
CSNK1D	0.348196	25.643	6	1.33642	0.0907057	0.347705
CSNK1A1	0.230248	16.9567	13	1.27377	0.101373	0.380667
SRC	0.350579	25.8185	5	1.22867	0.109598	0.396799
PDGFRB	0.75456	55.5698	1	1.20817	0.113492	0.396799
MAP3K7	0.430033	31.6699	3	1.17611	0.119776	0.396799
SRPK1	0.702832	51.7603	1	1.12382	0.130544	0.396799
CHUK	0.320323	23.5903	5	1.11836	0.131707	0.396799
STK39	0.697117	51.3394	1	1.11451	0.132531	0.396799
UHMK1	0.354042	26.0736	4	1.11025	0.133446	0.396799
WNK1	0.693772	51.093	1	1.10905	0.133704	0.396799
GTF2F1	0.48028	35.3704	2	1.07615	0.14093	0.405173
CLK4	0.449579	33.1094	2	1.00536	0.157362	0.416573
AURKB	0.156386	11.5171	18	0.987884	0.161605	0.416573
DYRK1A	0.616696	45.4167	1	0.983379	0.162711	0.416573
CAMK1	0.580476	42.7494	1	0.924324	0.177659	0.427885
MAPK11	0.238768	17.5841	6	0.899379	0.184225	0.434583
CDK14	0.35509	26.1507	2	0.787479	0.215501	0.472049
MTOR	0.164104	12.0855	10	0.776119	0.218839	0.473723
PLK2	0.339232	24.9828	2	0.750913	0.226352	0.47647
PRKCI	0.152743	11.2488	10	0.717541	0.23652	0.47647
LMTK2	0.406361	29.9266	1	0.640429	0.260947	0.490947
MAPK3	0.0668992	4.92681	53	0.632925	0.263391	0.490947
SGK1	0.154806	11.4007	7	0.609237	0.271184	0.490947
CSNK1E	0.212732	15.6667	3	0.562429	0.286912	0.494071
PLK3	0.141199	10.3987	6	0.509701	0.30513	0.494071
PRKCB	0.189967	13.9902	3	0.498138	0.309194	0.494071
PDK1	0.14278	10.5151	5	0.471055	0.318801	0.494071
PRKCG	0.157613	11.6075	4	0.469695	0.319286	0.494071
NUAK1	0.286545	21.1027	1	0.44507	0.328135	0.494071
NUAK2	0.286545	21.1027	1	0.44507	0.328135	0.494071
PRKAA1	0.0834581	6.1463	13	0.41081	0.340606	0.494071
PRKACB	0.163965	12.0753	2	0.346771	0.364382	0.494071
NEK2	0.161553	11.8976	2	0.341208	0.366473	0.494071
ERBB2	0.133845	9.85704	3	0.339644	0.367062	0.494071
ULK1	0.214346	15.7856	1	0.327351	0.371701	0.494071
PDHK3	0.208585	15.3613	1	0.317957	0.375259	0.494071
PDK2	0.208585	15.3613	1	0.317957	0.375259	0.494071
PDK3	0.208585	15.3613	1	0.317957	0.375259	0.494071
PDK4	0.208585	15.3613	1	0.317957	0.375259	0.494071
PDPK1	0.208585	15.3613	1	0.317957	0.375259	0.494071
CDK4	0.0838594	6.17585	7	0.303183	0.380875	0.494071
MARK2	0.09522	7.01251	5	0.297656	0.382983	0.494071
CHEK2	0.1042	7.67385	4	0.295516	0.3838	0.494071
PKD3	0.106757	7.86218	2	0.214858	0.414939	0.494071
EPHB2	0.126313	9.30237	1	0.183813	0.42708	0.494071
GSK3A	0.0637147	4.69229	5	0.182791	0.427481	0.494071
CDK9	0.067201	4.94904	4	0.174862	0.430594	0.494071
GSK3B	0.0313032	2.30533	33	0.166017	0.434072	0.494071
NEK9	0.114439	8.42786	1	0.164452	0.434688	0.494071
TYK2	0.0510866	3.76229	3	0.105926	0.45782	0.494071
SMG1	0.0627458	4.62094	1	0.0801669	0.468052	0.494071
CDK3	0.0516144	3.80116	1	0.0620171	0.475275	0.494071
MAPK10	0.0516144	3.80116	1	0.0620171	0.475275	0.494071
MAPK15	0.0516144	3.80116	1	0.0620171	0.475275	0.494071
PBK	0.0516144	3.80116	1	0.0620171	0.475275	0.494071
VRK1	0.0516144	3.80116	1	0.0620171	0.475275	0.494071
PAK4	0.0220481	1.62374	6	0.0338263	0.486508	0.497932
IKBKE	0.0250899	1.84775	1	0.0187691	0.492513	0.497932
FYN	0.0154623	1.13872	3	0.00531965	0.497878	0.497932
TNIK	0.0103999	0.765904	1	-0.00518285	0.497932	0.497932
PKD2	0.0102747	0.756687	1	-0.0053869	0.497851	0.497932
RPS6KA2	0.00960343	0.707248	7	-0.0171484	0.493159	0.497932
IRAK1	-0.00271443	-0.199905	1	-0.0265657	0.489403	0.497932
NEK6	-0.0137685	-1.01398	2	-0.0630587	0.47486	0.494071
MAPKAPK3	-0.0302113	-2.22492	1	-0.0713991	0.47154	0.494071
RPS6KB2	-0.0302113	-2.22492	1	-0.0713991	0.47154	0.494071
MAPK1	0.00681905	0.502191	43	-0.0722721	0.471193	0.494071
PAK2	-0.00244461	-0.180034	8	-0.0738948	0.470547	0.494071
NLK	-0.0151984	-1.11929	4	-0.0938414	0.462618	0.494071
LATS1	-0.0576435	-4.24518	1	-0.116127	0.453776	0.494071
STK38	-0.0576435	-4.24518	1	-0.116127	0.453776	0.494071
PRKCT	-0.0332697	-2.45016	3	-0.132304	0.447372	0.494071
PRKD3	-0.067967	-5.00545	1	-0.13296	0.447113	0.494071
MAPK8	-0.0195358	-1.43872	7	-0.142852	0.443204	0.494071
MAPK7	-0.0848958	-6.25217	1	-0.160562	0.436219	0.494071
EPHA2	-0.0878411	-6.46909	1	-0.165364	0.434329	0.494071
LCK	-0.0878411	-6.46909	1	-0.165364	0.434329	0.494071
PKM	-0.0597361	-4.39928	2	-0.169054	0.432877	0.494071
EEF2K	-0.0476978	-3.51272	3	-0.173051	0.431306	0.494071
PRKCH	-0.041944	-3.08898	4	-0.181059	0.428161	0.494071
CDK5	-0.0170374	-1.25473	17	-0.205822	0.418465	0.494071
CDK6	-0.123369	-9.08556	1	-0.223293	0.411654	0.494071
TGFBR2	-0.059649	-4.39287	4	-0.238794	0.405632	0.494071
IKBKB	-0.0812639	-5.98471	3	-0.267845	0.394409	0.494071
CHEK1	-0.018749	-1.38077	28	-0.278915	0.390155	0.494071
MAP2K4	-0.0991101	-7.29899	3	-0.318244	0.37515	0.494071
MAP2K3	-0.125369	-9.23286	3	-0.392403	0.34738	0.494071
MAP2K6	-0.125369	-9.23286	3	-0.392403	0.34738	0.494071
MAP3K5	-0.125369	-9.23286	3	-0.392403	0.34738	0.494071
STK3	-0.229002	-16.865	1	-0.395527	0.346227	0.494071
DYRK2	-0.0995824	-7.33378	5	-0.412573	0.33996	0.494071
HIPK2	-0.0538106	-3.9629	15	-0.425554	0.335216	0.494071
MAP3K8	-0.141331	-10.4084	3	-0.43748	0.330882	0.494071
MAPK12	-0.108154	-7.96501	5	-0.443823	0.328585	0.494071
ROCK1	-0.189166	-13.9312	2	-0.467502	0.32007	0.494071
PRKCD	-0.0815095	-6.00279	10	-0.490281	0.311967	0.494071
TBK1	-0.293574	-21.6203	1	-0.50081	0.308252	0.494071
MAP2K5	-0.205461	-15.1313	2	-0.505077	0.306753	0.494071
RAF1	-0.0756736	-5.57301	13	-0.524698	0.299896	0.494071
ALK	-0.309536	-22.7959	1	-0.526837	0.299153	0.494071
FER	-0.309536	-22.7959	1	-0.526837	0.299153	0.494071
PRKAA2	-0.0888877	-6.54617	10	-0.528324	0.298637	0.494071
PRKCQ	-0.22624	-16.6615	2	-0.55299	0.290135	0.494071
PIM1	-0.229331	-16.8892	2	-0.560117	0.2877	0.494071
MAPK9	-0.141966	-10.4551	5	-0.567098	0.285324	0.494071
PIM2	-0.249363	-18.3644	2	-0.606307	0.272155	0.490947
PIM3	-0.361153	-26.5972	1	-0.610997	0.270601	0.490947
MAPK14	-0.105267	-7.75245	10	-0.612779	0.270011	0.490947
MAP3K6	-0.252627	-18.6048	2	-0.613835	0.269662	0.490947
CDK16	-0.256132	-18.8629	2	-0.621917	0.266998	0.490947
AKT2	-0.100454	-7.39796	12	-0.644078	0.259762	0.490947
PRKD1	-0.121864	-8.97473	10	-0.698353	0.242478	0.479742
KDR	-0.423093	-31.1588	1	-0.711991	0.238235	0.47647
GRK5	-0.423967	-31.2232	1	-0.713416	0.237794	0.47647
GRK6	-0.423967	-31.2232	1	-0.713416	0.237794	0.47647
FGR	-0.443155	-32.6363	1	-0.744701	0.228226	0.47647
DAPK1	-0.447178	-32.9326	1	-0.751261	0.226248	0.47647
MAP2K2	-0.189454	-13.9524	6	-0.810889	0.208715	0.462693
PRKCE	-0.178714	-13.1615	7	-0.829528	0.203403	0.456416
ADRBK2	-0.496475	-36.563	1	-0.831639	0.202806	0.456416
INSR	-0.513459	-37.8138	1	-0.859331	0.195079	0.448681
MAP3K2	-0.527906	-38.8778	1	-0.882887	0.188649	0.439384
AKT3	-0.185685	-13.6748	8	-0.91895	0.179061	0.427885
JAK2	-0.324347	-23.8866	3	-0.954334	0.169957	0.416962
AKT1	-0.0757472	-5.57843	43	-0.955059	0.169774	0.416962
PKD1	-0.166353	-12.2511	11	-0.973024	0.165271	0.416573
FRK	-0.409338	-30.1459	2	-0.97519	0.164733	0.416573
IRAK4	-0.604695	-44.533	1	-1.00809	0.156705	0.416573
PAK3	-0.297504	-21.9098	4	-1.01444	0.155187	0.416573
ARAF	-0.249465	-18.3719	6	-1.05056	0.146729	0.409063
YES1	-0.443155	-32.6363	2	-1.05317	0.146132	0.409063
MAP2K1	-0.22321	-16.4384	8	-1.09201	0.137415	0.401339
PRKACG	-0.332872	-24.5145	4	-1.12977	0.129286	0.396799
RET	-0.333147	-24.5347	4	-1.13067	0.129097	0.396799
PRKCZ	-0.396822	-29.2241	3	-1.15901	0.123226	0.396799
FES	-0.701573	-51.6676	1	-1.16605	0.121797	0.396799
BRAF	-0.316663	-23.3208	5	-1.20403	0.114289	0.396799
CAMK2B	-0.381394	-28.0878	5	-1.44003	0.0749298	0.30638
RPS6KA3	-0.34824	-25.6462	6	-1.44506	0.0742208	0.30638
RPS6KA5	-0.622295	-45.8291	2	-1.46624	0.0712916	0.30638
CAMK2D	-0.508494	-37.4482	3	-1.47439	0.0701889	0.30638
NEK1	-0.644582	-47.4704	2	-1.51763	0.0645538	0.296947
RPS6KB1	-0.317186	-23.3593	8	-1.5254	0.0635797	0.296947
BCKDK	-0.958898	-70.6183	1	-1.58562	0.0564131	0.273158
PRKG1	-0.438119	-32.2654	5	-1.64684	0.0497953	0.247631
PAK1	-0.207031	-15.2468	23	-1.72507	0.0422574	0.225839
ADRBK1	-0.408188	-30.0611	7	-1.81945	0.0344213	0.191925
MAPKAPK2	-0.323526	-23.8262	11	-1.82298	0.0341535	0.191925
ERBB3	-0.641743	-47.2614	3	-1.85069	0.0321069	0.19057
RPS6KA1	-0.365746	-26.9355	9	-1.85546	0.0317653	0.19057
PRKG2	-0.696502	-51.2941	3	-2.00534	0.0224634	0.142527
EGFR	-0.781388	-57.5456	3	-2.24507	0.012382	0.0990557
ABL1	-0.93	-68.4902	3	-2.66476	0.00385216	0.0393777
CAMK2A	-0.57096	-42.0486	8	-2.69574	0.00351165	0.0380084
PRKACA	-0.221255	-16.2944	52	-2.7611	0.00288038	0.0331368
EPHB1	-1.71135	-126.033	1	-2.81248	0.00245804	0.0323056
FLT1	-1.71135	-126.033	1	-2.81248	0.00245804	0.0323056
MAPKAPK5	-0.837192	-61.6553	5	-3.10182	0.000961669	0.0176947
PRKCA	-0.435952	-32.1058	29	-3.9471	3.95522e-05	0.00121294

## Sheet: Supp Table S4
Supplementary Table S4: Kinase-substrate links in HCC
Kinase.Gene	Substrate.Gene	Substrate.Mod	Source	log2FC
ABL1	NCK1	Y105	PhosphoSitePlus	-1.71135
ABL1	EGFR	Y1197	PhosphoSitePlus	-1.32393
ABL1	EMD	Y59	PhosphoSitePlus	0.245275
ADRBK1	PRKCA	S226	NetworKIN	-0.229002
ADRBK1	ADRB2	S246	NetworKIN	-0.423967
ADRBK1	PDCL	S25	NetworKIN	0.416693
ADRBK1	CAV1	S37	NetworKIN	-0.283362
ADRBK1	ADRA1B	S406	NetworKIN	-1.42812
ADRBK1	PRKAR2A	S80	NetworKIN	0.0115168
ADRBK1	AR	S96	NetworKIN	-0.921077
ADRBK2	SSTR2	S341	PhosphoSitePlus	-0.496475
AKT1	TSC2	S1130	NetworKIN	-0.034932
AKT1	TSC2	S1132	NetworKIN	0.296447
AKT1	NOS3	S1179	NetworKIN	-0.844483
AKT1	BAD	S134	NetworKIN	-0.137573
AKT1	RICTOR	S21	NetworKIN	-0.143764
AKT1	TBC1D4	S341	NetworKIN	0.0114358
AKT1	CTNND1	S349	NetworKIN	-0.280665
AKT1	HSP90AA1	S353	NetworKIN	0.113155
AKT1	TSC1	S505	NetworKIN	0.463089
AKT1	CRTC2	S613	NetworKIN	0.764602
AKT1	NRIP1	S671	NetworKIN	-0.083708
AKT1	RPTOR	S719	NetworKIN	-0.172315
AKT1	TNS1	S899	NetworKIN	-0.933849
AKT1	HSPB1	S9	NetworKIN	-0.256997
AKT1	NOS3	T1175	NetworKIN	-0.316496
AKT1	CDKN1B	S10	PhosphoSitePlus	-0.123369
AKT1	NF2	S10	PhosphoSitePlus	-0.238289
AKT1	NOS3	S1177	PhosphoSitePlus	-0.58012
AKT1	RANBP3	S126	PhosphoSitePlus	0.0197391
AKT1	EDC3	S161	PhosphoSitePlus	0.550601
AKT1	HMOX1	S188	PhosphoSitePlus	-0.523133
AKT1	HNRNPA1	S199	PhosphoSitePlus	0.48672
AKT1	FLNA	S2152	PhosphoSitePlus	0.191541
AKT1	TIAM1	S231	PhosphoSitePlus	-0.296294
AKT1	FOXO3	S253	PhosphoSitePlus	-0.0975093
AKT1	FOXO1	S256	PhosphoSitePlus	-0.614539
AKT1	METTL1	S27	PhosphoSitePlus	0.150797
AKT1	BABAM1	S29	PhosphoSitePlus	-0.315834
AKT1	LMNA	S301	PhosphoSitePlus	-0.0119531
AKT1	NDRG2	S332	PhosphoSitePlus	-1.0009
AKT1	VIM	S39	PhosphoSitePlus	-0.107731
AKT1	LMNA	S404	PhosphoSitePlus	1.03023
AKT1	PFKFB2	S466	PhosphoSitePlus	0.384852
AKT1	PTPN1	S50	PhosphoSitePlus	0.847287
AKT1	CTNNB1	S552	PhosphoSitePlus	0.0608628
AKT1	TBC1D4	S588	PhosphoSitePlus	-0.342867
AKT1	SLC9A1	S703	PhosphoSitePlus	-0.928339
AKT1	VCP	S746	PhosphoSitePlus	-0.524726
AKT1	ATXN1	S775	PhosphoSitePlus	0.237207
AKT1	HSPB1	S82	PhosphoSitePlus	-0.0302113
AKT1	TSC2	S939	PhosphoSitePlus	0.029695
AKT1	BAD	S99	PhosphoSitePlus	-0.361153
AKT1	PPP1CA	T320	PhosphoSitePlus	0.406361
AKT2	CDKN1B	S10	NetworKIN	-0.123369
AKT2	TSC2	S1130	NetworKIN	-0.034932
AKT2	TSC2	S1132	NetworKIN	0.296447
AKT2	NOS3	S1177	NetworKIN	-0.58012
AKT2	FOXO3	S253	NetworKIN	-0.0975093
AKT2	FOXO1	S256	NetworKIN	-0.614539
AKT2	TBC1D4	S341	NetworKIN	0.0114358
AKT2	TBC1D4	S588	NetworKIN	-0.342867
AKT2	TSC2	S939	NetworKIN	0.029695
AKT2	BAD	S99	NetworKIN	-0.361153
AKT2	EDC3	S161	PhosphoSitePlus	0.550601
AKT2	CTNNB1	S552	PhosphoSitePlus	0.0608628
AKT3	CDKN1B	S10	NetworKIN	-0.123369
AKT3	TSC2	S1130	NetworKIN	-0.034932
AKT3	TSC2	S1132	NetworKIN	0.296447
AKT3	NOS3	S1177	NetworKIN	-0.58012
AKT3	FOXO3	S253	NetworKIN	-0.0975093
AKT3	FOXO1	S256	NetworKIN	-0.614539
AKT3	TSC2	S939	NetworKIN	0.029695
AKT3	BAD	S99	NetworKIN	-0.361153
ALK	STAT3	Y705	PhosphoSitePlus	-0.309536
ARAF	ARAF	S157	NetworKIN	-0.285502
ARAF	ARAF	S259	NetworKIN	-0.088973
ARAF	ARAF	S582	NetworKIN	0.046858
ARAF	BAD	S118	PhosphoSitePlus	-0.531452
ARAF	MAP2K1	S218	PhosphoSitePlus	-0.27657
ARAF	BAD	S99	PhosphoSitePlus	-0.361153
ATM	SMC3	S1065	NetworKIN	0.469125
ATM	SMC3	S1067	NetworKIN	0.385829
ATM	TP53BP1	S1073	NetworKIN	0.278793
ATM	CHAF1A	S199	NetworKIN	1.25925
ATM	TAOK3	S324	NetworKIN	0.156987
ATM	SMC1A	S358	NetworKIN	0.425841
ATM	TP53BP1	S585	NetworKIN	0.226444
ATM	MDC1	S955	NetworKIN	1.06973
ATM	HUWE1	T3822	NetworKIN	0.379464
ATM	ATM	S1981	PhosphoSitePlus	0.0300479
ATM	XRCC6	S27	PhosphoSitePlus	0.17083
ATM	ATM	S2996	PhosphoSitePlus	0.256208
ATM	NBN	S397	PhosphoSitePlus	-0.280682
ATM	NBN	S615	PhosphoSitePlus	0.649981
ATM	RAD50	S635	PhosphoSitePlus	0.609317
ATM	PRKDC	T2609	PhosphoSitePlus	-0.0622712
ATR	NPM1	S125	PhosphoSitePlus	1.38926
ATR	CCDC82	S154	PhosphoSitePlus	0.380469
ATR	ATM	S1981	PhosphoSitePlus	0.0300479
ATR	NBN	S615	PhosphoSitePlus	0.649981
ATR	PRKDC	T2609	PhosphoSitePlus	-0.0622712
AURKA	TOP2A	S1374	NetworKIN	1.54168
AURKA	MAD2L1	S195	NetworKIN	1.25591
AURKA	MKI67	S352	NetworKIN	1.62704
AURKA	MKI67	S374	NetworKIN	1.39783
AURKA	ANAPC2	S532	NetworKIN	0.274868
AURKA	CLASP1	S687	NetworKIN	0.326939
AURKA	MAPRE3	S176	PhosphoSitePlus	-0.453286
AURKB	KIF23	S160	NetworKIN	1.6005
AURKB	CLIP1	S200	NetworKIN	0.389689
AURKB	VIM	S39	NetworKIN	-0.107731
AURKB	VIM	S5	NetworKIN	-0.347648
AURKB	CLASP1	S559	NetworKIN	0.471747
AURKB	CLASP1	S600	NetworKIN	0.358573
AURKB	CLASP1	S687	NetworKIN	0.326939
AURKB	MYLK	T1778	NetworKIN	-1.28746
AURKB	DSN1	S109	PhosphoSitePlus	-0.115406
AURKB	NELFE	S131	PhosphoSitePlus	-0.114033
AURKB	MAPRE3	S176	PhosphoSitePlus	-0.453286
AURKB	RIF1	S2205	PhosphoSitePlus	0.217734
AURKB	HSP90AB1	S255	PhosphoSitePlus	0.751051
AURKB	SH2D4A	S261	PhosphoSitePlus	-0.62177
AURKB	RBMX	S326	PhosphoSitePlus	0.787749
AURKB	SSH3	S37	PhosphoSitePlus	-0.372742
AURKB	MKI67	S374	PhosphoSitePlus	1.39783
AURKB	AHNAK	T158	PhosphoSitePlus	-0.066792
BCKDK	BCKDHA	S347	NetworKIN	-0.958898
BRAF	BAD	S118	PhosphoSitePlus	-0.531452
BRAF	BAD	S134	PhosphoSitePlus	-0.137573
BRAF	MAP2K1	S218	PhosphoSitePlus	-0.27657
BRAF	MAP2K2	S222	PhosphoSitePlus	-0.27657
BRAF	BAD	S99	PhosphoSitePlus	-0.361153
BRSK1	CDC25C	S216	PhosphoSitePlus	1.46713
CAMK1	HDAC5	S259	PhosphoSitePlus	0.580476
CAMK2A	CDKN1B	S10	PhosphoSitePlus	-0.123369
CAMK2A	STMN1	S16	PhosphoSitePlus	0.411302
CAMK2A	TH	S19	PhosphoSitePlus	-2.78577
CAMK2A	HDAC5	S259	PhosphoSitePlus	0.580476
CAMK2A	TH	S40	PhosphoSitePlus	-1.4818
CAMK2A	PLCB3	S537	PhosphoSitePlus	-0.749649
CAMK2A	CTNNB1	S552	PhosphoSitePlus	0.0608628
CAMK2A	CD44	S706	PhosphoSitePlus	-0.479734
CAMK2B	PLCB3	S1105	NetworKIN	-0.100892
CAMK2B	PLCB3	S537	NetworKIN	-0.749649
CAMK2B	CAMK2B	T287	NetworKIN	-1.76034
CAMK2B	CAMK2D	T287	NetworKIN	0.292608
CAMK2B	STMN1	S16	PhosphoSitePlus	0.411302
CAMK2D	CAMK2B	T287	NetworKIN	-1.76034
CAMK2D	CAMK2D	T287	NetworKIN	0.292608
CAMK2D	TPD52	S176	PhosphoSitePlus	-0.0577541
CAMK4	HDAC4	S246	NetworKIN	0.580476
CAMK4	STMN1	S16	PhosphoSitePlus	0.411302
CAMK4	HDAC5	S259	PhosphoSitePlus	0.580476
CDC7	MCM2	S139	PhosphoSitePlus	1.35167
CDK1	CDKN1B	S10	NetworKIN	-0.123369
CDK1	CCNE1	S103	NetworKIN	0.924776
CDK1	CLASP1	S1091	NetworKIN	0.19103
CDK1	TP53BP1	S1106	NetworKIN	0.410107
CDK1	CLASP1	S1223	NetworKIN	0.698054
CDK1	MAP2	S1353	NetworKIN	0.480402
CDK1	WEE1	S139	NetworKIN	1.06843
CDK1	TSC2	S1411	NetworKIN	0.278264
CDK1	TSC2	S1452	NetworKIN	-0.136879
CDK1	NCOR1	S1472	NetworKIN	-0.00160834
CDK1	SKA3	S155	NetworKIN	0.99457
CDK1	CETN2	S20	NetworKIN	-0.140538
CDK1	BUB3	S211	NetworKIN	0.562188
CDK1	NCOR1	S2120	NetworKIN	0.179145
CDK1	NUCKS1	S214	NetworKIN	0.281208
CDK1	NUCKS1	S223	NetworKIN	0.0627229
CDK1	MGMT	S232	NetworKIN	-0.0639255
CDK1	JUN	S243	NetworKIN	0.996299
CDK1	INCENP	S263	NetworKIN	1.79142
CDK1	MKI67	S2708	NetworKIN	0.741275
CDK1	MAP4	S280	NetworKIN	0.318968
CDK1	FOXO1	S287	NetworKIN	0.197733
CDK1	MKI67	S308	NetworKIN	1.02259
CDK1	ANAPC2	S314	NetworKIN	0.235927
CDK1	PSMD1	S315	NetworKIN	-0.0314638
CDK1	ASPM	S367	NetworKIN	1.29841
CDK1	LMNB1	S391	NetworKIN	0.845623
CDK1	DAB2	S401	NetworKIN	-0.125144
CDK1	ASPM	S425	NetworKIN	0.174881
CDK1	NBN	S432	NetworKIN	0.612166
CDK1	TACC3	S434	NetworKIN	0.984686
CDK1	NES	S471	NetworKIN	0.416325
CDK1	EEF1D	S499	NetworKIN	0.401188
CDK1	PTPN1	S50	NetworKIN	0.847287
CDK1	TSC1	S505	NetworKIN	0.463089
CDK1	MAP4	S507	NetworKIN	0.605327
CDK1	KIF20A	S532	NetworKIN	1.06759
CDK1	TP53BP1	S557	NetworKIN	0.261648
CDK1	CLASP1	S572	NetworKIN	0.429755
CDK1	MKI67	S584	NetworKIN	0.178387
CDK1	PITPNM1	S621	NetworKIN	-0.0917019
CDK1	RBL2	S639	NetworKIN	-0.0444796
CDK1	NCL	S67	NetworKIN	1.52649
CDK1	STAT3	S727	NetworKIN	-0.00271443
CDK1	TP53BP1	S732	NetworKIN	0.602808
CDK1	MAP4	S825	NetworKIN	0.532974
CDK1	IL16	S922	NetworKIN	-0.550205
CDK1	RBL2	S952	NetworKIN	-0.0187875
CDK1	AR	S96	NetworKIN	-0.921077
CDK1	NCOR1	S999	NetworKIN	0.526786
CDK1	MAP2	T1616	NetworKIN	0.494361
CDK1	MAP2	T1619	NetworKIN	0.0958251
CDK1	EEF1D	T513	NetworKIN	0.662168
CDK1	MAP4	T521	NetworKIN	0.450145
CDK1	MPLKIP	S104	PhosphoSitePlus	0.843339
CDK1	FLNA	S1084	PhosphoSitePlus	0.154726
CDK1	RCC1	S11	PhosphoSitePlus	0.124439
CDK1	MCM7	S121	PhosphoSitePlus	0.847019
CDK1	TOP2A	S1213	PhosphoSitePlus	1.17533
CDK1	TOP2A	S1354	PhosphoSitePlus	1.39651
CDK1	FLNA	S1459	PhosphoSitePlus	-0.15493
CDK1	FLNA	S1630	PhosphoSitePlus	-0.585198
CDK1	TP53BP1	S1678	PhosphoSitePlus	1.71848
CDK1	NUCKS1	S181	PhosphoSitePlus	1.81996
CDK1	STMN1	S25	PhosphoSitePlus	0.292439
CDK1	SQSTM1	S272	PhosphoSitePlus	1.66258
CDK1	SLC9A3R1	S280	PhosphoSitePlus	-0.185931
CDK1	OGFR	S378	PhosphoSitePlus	0.0236205
CDK1	STMN1	S38	PhosphoSitePlus	0.882157
CDK1	PTPN1	S386	PhosphoSitePlus	1.61999
CDK1	LMNA	S390	PhosphoSitePlus	0.575899
CDK1	XPO1	S391	PhosphoSitePlus	-0.0427144
CDK1	LMNA	S392	PhosphoSitePlus	0.748079
CDK1	LMNB1	S393	PhosphoSitePlus	0.845623
CDK1	CTTN	S405	PhosphoSitePlus	-0.51423
CDK1	PML	S518	PhosphoSitePlus	0.00307728
CDK1	CDC16	S560	PhosphoSitePlus	0.0785533
CDK1	AHNAK	S5763	PhosphoSitePlus	-0.637337
CDK1	CANX	S583	PhosphoSitePlus	0.0825263
CDK1	SCML2	S590	PhosphoSitePlus	0.301539
CDK1	NUP98	S595	PhosphoSitePlus	-0.286565
CDK1	NUP98	S606	PhosphoSitePlus	-0.049072
CDK1	PALLD	S641	PhosphoSitePlus	0.0131866
CDK1	SUPT5H	S666	PhosphoSitePlus	-0.154699
CDK1	UIMC1	S677	PhosphoSitePlus	0.579416
CDK1	MAP4	S696	PhosphoSitePlus	0.781798
CDK1	EFHD2	S74	PhosphoSitePlus	0.180283
CDK1	MAP4	S787	PhosphoSitePlus	1.54569
CDK1	U2AF2	S79	PhosphoSitePlus	0.274775
CDK1	LMNA	T19	PhosphoSitePlus	0.131036
CDK1	RPS3	T221	PhosphoSitePlus	-0.0341565
CDK1	SQSTM1	T269	PhosphoSitePlus	1.46959
CDK1	PPP1CA	T320	PhosphoSitePlus	0.406361
CDK1	EZH2	T487	PhosphoSitePlus	0.595621
CDK1	KAT7	T85	PhosphoSitePlus	1.23643
CDK1	SRRM2	T866	PhosphoSitePlus	0.723698
CDK1	NME2	T94	PhosphoSitePlus	-0.287431
CDK14	TAGLN2	S163	PhosphoSitePlus	0.699751
CDK14	CCNY	T37	PhosphoSitePlus	0.0104277
CDK16	CDKN1B	S10	PhosphoSitePlus	-0.123369
CDK16	PRKAR1A	S83	PhosphoSitePlus	-0.388895
CDK2	CDKN1B	S10	NetworKIN	-0.123369
CDK2	CCNE1	S103	NetworKIN	0.924776
CDK2	SMARCA2	S1377	NetworKIN	-0.0412894
CDK2	WEE1	S139	NetworKIN	1.06843
CDK2	JUN	S243	NetworKIN	0.996299
CDK2	FOXO1	S287	NetworKIN	0.197733
CDK2	ANAPC2	S314	NetworKIN	0.235927
CDK2	PSMD1	S315	NetworKIN	-0.0314638
CDK2	CCNK	S324	NetworKIN	0.332999
CDK2	CCNK	S340	NetworKIN	0.368411
CDK2	AXIN1	S486	NetworKIN	0.506941
CDK2	AXIN1	S493	NetworKIN	0.616187
CDK2	CDC16	S560	NetworKIN	0.0785533
CDK2	FCHSD2	S681	NetworKIN	-0.980735
CDK2	STAT3	S727	NetworKIN	-0.00271443
CDK2	SORBS1	S86	NetworKIN	-1.08727
CDK2	SORBS1	S89	NetworKIN	-0.93937
CDK2	HNRNPH1	S104	PhosphoSitePlus	0.110672
CDK2	HNRNPH2	S104	PhosphoSitePlus	0.110672
CDK2	MCM7	S121	PhosphoSitePlus	0.847019
CDK2	RALY	S135	PhosphoSitePlus	0.461576
CDK2	MCM2	S139	PhosphoSitePlus	1.35167
CDK2	TOR1AIP1	S143	PhosphoSitePlus	0.233308
CDK2	MARCKS	S147	PhosphoSitePlus	0.626061
CDK2	NUCKS1	S181	PhosphoSitePlus	1.81996
CDK2	TERF2IP	S203	PhosphoSitePlus	0.104453
CDK2	ANKRD17	S2044	PhosphoSitePlus	0.0833896
CDK2	SRSF11	S207	PhosphoSitePlus	-0.15575
CDK2	SNW1	S224	PhosphoSitePlus	-0.0111483
CDK2	SNRNP70	S226	PhosphoSitePlus	0.728109
CDK2	CCDC6	S244	PhosphoSitePlus	-0.142791
CDK2	STMN1	S25	PhosphoSitePlus	0.292439
CDK2	SF3B1	S259	PhosphoSitePlus	0.272696
CDK2	MARCKS	S26	PhosphoSitePlus	0.853426
CDK2	RPS27	S27	PhosphoSitePlus	0.47164
CDK2	BOD1L1	S2905	PhosphoSitePlus	0.552411
CDK2	ARID1A	S363	PhosphoSitePlus	0.161829
CDK2	TERF2	S365	PhosphoSitePlus	0.350448
CDK2	STMN1	S38	PhosphoSitePlus	0.882157
CDK2	ILF3	S382	PhosphoSitePlus	1.61559
CDK2	CTTN	S405	PhosphoSitePlus	-0.51423
CDK2	NBN	S432	PhosphoSitePlus	0.612166
CDK2	CRTC2	S433	PhosphoSitePlus	0.264529
CDK2	TNKS1BP1	S435	PhosphoSitePlus	-0.702132
CDK2	TNKS1BP1	S437	PhosphoSitePlus	-0.408191
CDK2	SLAIN2	S48	PhosphoSitePlus	-0.58658
CDK2	PML	S518	PhosphoSitePlus	0.00307728
CDK2	PPP1R35	S52	PhosphoSitePlus	0.315476
CDK2	SCML2	S590	PhosphoSitePlus	0.301539
CDK2	RBL2	S639	PhosphoSitePlus	-0.0444796
CDK2	SUPT5H	S666	PhosphoSitePlus	-0.154699
CDK2	NCL	S67	PhosphoSitePlus	1.52649
CDK2	TNKS1BP1	S691	PhosphoSitePlus	-1.15534
CDK2	EFHD2	S74	PhosphoSitePlus	0.180283
CDK2	PRKAR1A	S83	PhosphoSitePlus	-0.388895
CDK2	RBL2	S952	PhosphoSitePlus	-0.0187875
CDK2	EPB41L3	S960	PhosphoSitePlus	-0.714452
CDK2	MARCKS	T150	PhosphoSitePlus	0.550507
CDK2	HNRNPD	T193	PhosphoSitePlus	0.592333
CDK2	RPS3	T220	PhosphoSitePlus	0.00961855
CDK2	RPS3	T221	PhosphoSitePlus	-0.0341565
CDK2	SF3B1	T248	PhosphoSitePlus	0.353291
CDK2	SF3B1	T313	PhosphoSitePlus	0.154073
CDK2	PPP1CA	T320	PhosphoSitePlus	0.406361
CDK2	DMAP1	T445	PhosphoSitePlus	0.247027
CDK3	JUN	S73	PhosphoSitePlus	0.0516144
CDK4	SMC3	S1067	NetworKIN	0.385829
CDK4	FOXO1	S256	NetworKIN	-0.614539
CDK4	HSP90AA1	S374	NetworKIN	0.263634
CDK4	HSP90AA1	S385	NetworKIN	0.23659
CDK4	RBL2	S639	NetworKIN	-0.0444796
CDK4	HSPA8	T265	NetworKIN	0.341267
CDK4	WDR77	T5	PhosphoSitePlus	0.0187149
CDK5	CDKN1B	S10	NetworKIN	-0.123369
CDK5	MAP1B	S1262	NetworKIN	0.150596
CDK5	MAP1B	S1265	NetworKIN	0.0505945
CDK5	PPP1R2	S130	NetworKIN	0.073298
CDK5	MAP1B	S1312	NetworKIN	0.143678
CDK5	MAP2	S1353	NetworKIN	0.480402
CDK5	MAP1B	S1785	NetworKIN	-0.108168
CDK5	NES	S471	NetworKIN	0.416325
CDK5	DNM1	S774	NetworKIN	-0.508142
CDK5	MAP2	T1616	NetworKIN	0.494361
CDK5	MAP2	T1619	NetworKIN	0.0958251
CDK5	TLN2	T1843	NetworKIN	-0.304109
CDK5	NOS3	S114	PhosphoSitePlus	-0.453424
CDK5	CTNNB1	S191	PhosphoSitePlus	-0.448293
CDK5	DPYSL2	S27	PhosphoSitePlus	-0.652858
CDK5	STAT3	S727	PhosphoSitePlus	-0.00271443
CDK5	PPP1CA	T320	PhosphoSitePlus	0.406361
CDK6	CDKN1B	S10	PhosphoSitePlus	-0.123369
CDK7	MCM2	S139	PhosphoSitePlus	1.35167
CDK9	CDK9	S347	PhosphoSitePlus	0.24093
CDK9	NCOA2	S493	PhosphoSitePlus	0.15811
CDK9	NCOA2	S499	PhosphoSitePlus	0.024462
CDK9	SUPT5H	S666	PhosphoSitePlus	-0.154699
CHEK1	TRIP12	S1078	PhosphoSitePlus	-0.73681
CHEK1	CTR9	S1081	PhosphoSitePlus	0.578152
CHEK1	SRRM2	S1497	PhosphoSitePlus	0.622574
CHEK1	SRRM2	S1499	PhosphoSitePlus	0.551491
CHEK1	CLK3	S157	PhosphoSitePlus	0.00275834
CHEK1	TP53BP1	S1678	PhosphoSitePlus	1.71848
CHEK1	ARHGEF2	S172	PhosphoSitePlus	0.0162733
CHEK1	MATR3	S195	PhosphoSitePlus	-0.058443
CHEK1	OGT	S20	PhosphoSitePlus	-0.602296
CHEK1	CAAP1	S203	PhosphoSitePlus	0.225644
CHEK1	CDC25C	S216	PhosphoSitePlus	1.46713
CHEK1	RIF1	S2205	PhosphoSitePlus	0.217734
CHEK1	CCDC6	S240	PhosphoSitePlus	-0.0872385
CHEK1	CCDC6	S244	PhosphoSitePlus	-0.142791
CHEK1	ERRFI1	S251	PhosphoSitePlus	-0.833852
CHEK1	CTTN	S298	PhosphoSitePlus	-0.538233
CHEK1	ERRFI1	S302	PhosphoSitePlus	-0.928269
CHEK1	LMNA	S307	PhosphoSitePlus	-0.613816
CHEK1	CWC25	S337	PhosphoSitePlus	-0.535589
CHEK1	MATR3	S4	PhosphoSitePlus	-0.0405979
CHEK1	PROSER2	S43	PhosphoSitePlus	-0.35344
CHEK1	TRIM28	S473	PhosphoSitePlus	-0.111542
CHEK1	TBC1D4	S588	PhosphoSitePlus	-0.342867
CHEK1	RBM14	S618	PhosphoSitePlus	-0.540193
CHEK1	ANKRD12	S76	PhosphoSitePlus	0.391
CHEK1	DDX24	S82	PhosphoSitePlus	0.63004
CHEK1	EPRS	S910	PhosphoSitePlus	0.149275
CHEK1	MATR3	T150	PhosphoSitePlus	-0.629543
CHEK2	CDC25C	S216	PhosphoSitePlus	1.46713
CHEK2	HIST1H1C	S36	PhosphoSitePlus	-0.69037
CHEK2	TRIM28	S473	PhosphoSitePlus	-0.111542
CHEK2	HIST1H1C	S55	PhosphoSitePlus	-0.248414
CHUK	NFKB2	S222	NetworKIN	1.23402
CHUK	IKBKG	S455	NetworKIN	-0.0922168
CHUK	TRAF4	S426	PhosphoSitePlus	-0.61538
CHUK	TAX1BP1	S624	PhosphoSitePlus	0.94236
CHUK	NFKB1	S923	PhosphoSitePlus	0.132834
CLK1	CLK4	S136	NetworKIN	0.33179
CLK1	CLK4	S138	NetworKIN	0.567367
CLK1	DDX23	S14	NetworKIN	0.743583
CLK1	RSRC2	S222	NetworKIN	0.229515
CLK1	SNRNP70	S266	NetworKIN	0.396161
CLK1	SNRNP70	S268	NetworKIN	0.396161
CLK1	PPIG	S290	NetworKIN	0.311037
CLK1	RSRC2	T220	NetworKIN	0.229515
CLK1	PPIG	T358	NetworKIN	0.470588
CLK1	PPIG	T611	NetworKIN	0.631578
CLK1	PTPN1	S50	PhosphoSitePlus	0.847287
CLK2	TRA2B	S264	NetworKIN	0.485485
CLK2	TRA2B	S266	NetworKIN	0.641183
CLK2	TRA2B	S95	NetworKIN	1.03507
CLK2	TRA2B	S97	NetworKIN	0.873175
CLK2	TRA2B	T33	NetworKIN	0.997751
CLK2	PTPN1	S50	PhosphoSitePlus	0.847287
CLK3	CLK3	S157	NetworKIN	0.00275834
CLK3	CLK3	S215	NetworKIN	0.626746
CLK3	CLK3	S224	NetworKIN	0.685317
CLK3	CLK3	S226	NetworKIN	0.540784
CLK3	CLK3	S283	NetworKIN	0.968658
CLK4	CLK4	S136	NetworKIN	0.33179
CLK4	CLK4	S138	NetworKIN	0.567367
CSNK1A1	VIM	S214	NetworKIN	0.386116
CSNK1A1	HNRNPC	S240	NetworKIN	0.341362
CSNK1A1	VIM	S39	NetworKIN	-0.107731
CSNK1A1	OCLN	S408	NetworKIN	0.571469
CSNK1A1	VIM	S5	NetworKIN	-0.347648
CSNK1A1	VIM	S51	NetworKIN	-0.462603
CSNK1A1	PRKAR2A	S80	NetworKIN	0.0115168
CSNK1A1	OCLN	T404	NetworKIN	0.829153
CSNK1A1	KPNA2	T61	NetworKIN	0.886661
CSNK1A1	HNRNPC	S253	PhosphoSitePlus	0.341362
CSNK1A1	HNRNPC	S260	PhosphoSitePlus	0.314856
CSNK1A1	TARDBP	S292	PhosphoSitePlus	-0.571888
CSNK1A1	HNRNPC	S299	PhosphoSitePlus	0.800605
CSNK1D	CLASP1	S1091	NetworKIN	0.19103
CSNK1D	CLASP1	S1196	NetworKIN	0.324261
CSNK1D	ALMS1	S3782	NetworKIN	0.278137
CSNK1D	CLASP1	S559	NetworKIN	0.471747
CSNK1D	TARDBP	S292	PhosphoSitePlus	-0.571888
CSNK1D	DCK	T72	PhosphoSitePlus	1.39589
CSNK1E	AXIN1	S486	NetworKIN	0.506941
CSNK1E	PER2	S77	NetworKIN	0.103485
CSNK1E	PER2	S977	NetworKIN	0.0277705
CSNK2A1	MAP1B	S1016	NetworKIN	0.371386
CSNK2A1	CTR9	S1039	NetworKIN	0.930699
CSNK2A1	CTR9	S1041	NetworKIN	0.844698
CSNK2A1	CTR9	S1043	NetworKIN	0.550379
CSNK2A1	CTR9	S1059	NetworKIN	0.695603
CSNK2A1	EEF1B2	S106	NetworKIN	0.314465
CSNK2A1	GATAD2A	S107	NetworKIN	-0.0377306
CSNK2A1	LYN	S11	NetworKIN	-0.349301
CSNK2A1	TOP2A	S1106	NetworKIN	2.20185
CSNK2A1	SUB1	S118	NetworKIN	0.641889
CSNK2A1	NAP1L4	S125	NetworKIN	0.582046
CSNK2A1	NPM1	S125	NetworKIN	1.38926
CSNK2A1	SUPT6H	S125	NetworKIN	0.58962
CSNK2A1	PPP1R2	S127	NetworKIN	0.0373639
CSNK2A1	GATAD2B	S129	NetworKIN	0.143957
CSNK2A1	TOP2A	S1295	NetworKIN	0.696122
CSNK2A1	LYN	S13	NetworKIN	-0.699258
CSNK2A1	BRCA1	S1342	NetworKIN	1.40328
CSNK2A1	STX4	S14	NetworKIN	0.098328
CSNK2A1	LIG1	S141	NetworKIN	0.681877
CSNK2A1	STX4	S15	NetworKIN	0.119824
CSNK2A1	SUB1	S15	NetworKIN	0.591263
CSNK2A1	IWS1	S157	NetworKIN	0.145891
CSNK2A1	EIF3C	S166	NetworKIN	0.149631
CSNK2A1	SUB1	S17	NetworKIN	0.532421
CSNK2A1	SUB1	S19	NetworKIN	0.425456
CSNK2A1	SPTBN1	S2048	NetworKIN	-0.306953
CSNK2A1	SPP1	S215	NetworKIN	0.78872
CSNK2A1	HNRNPC	S233	NetworKIN	0.286502
CSNK2A1	IWS1	S235	NetworKIN	0.334699
CSNK2A1	IWS1	S237	NetworKIN	0.341939
CSNK2A1	SPP1	S258	NetworKIN	1.16056
CSNK2A1	IWS1	S261	NetworKIN	0.334699
CSNK2A1	M6PR	S267	NetworKIN	-0.270575
CSNK2A1	IWS1	S276	NetworKIN	0.572268
CSNK2A1	F11R	S287	NetworKIN	-0.396718
CSNK2A1	IWS1	S287	NetworKIN	0.387441
CSNK2A1	IWS1	S289	NetworKIN	0.395921
CSNK2A1	HERC2	S2928	NetworKIN	0.605121
CSNK2A1	VAMP4	S30	NetworKIN	0.427052
CSNK2A1	IWS1	S300	NetworKIN	0.47532
CSNK2A1	IWS1	S302	NetworKIN	0.590817
CSNK2A1	HNRNPC	S306	NetworKIN	0.801104
CSNK2A1	HSP90B1	S306	NetworKIN	0.798111
CSNK2A1	VTN	S312	NetworKIN	-0.0134694
CSNK2A1	IWS1	S313	NetworKIN	0.365931
CSNK2A1	IWS1	S315	NetworKIN	0.522883
CSNK2A1	IWS1	S329	NetworKIN	0.474189
CSNK2A1	IWS1	S333	NetworKIN	0.476968
CSNK2A1	GOLPH3	S35	NetworKIN	0.976692
CSNK2A1	HSP90AA1	S353	NetworKIN	0.113155
CSNK2A1	IWS1	S365	NetworKIN	0.454276
CSNK2A1	HSP90AA1	S374	NetworKIN	0.263634
CSNK2A1	IWS1	S377	NetworKIN	0.502356
CSNK2A1	HSP90AA1	S385	NetworKIN	0.23659
CSNK2A1	EIF3C	S39	NetworKIN	0.234157
CSNK2A1	HDAC1	S393	NetworKIN	0.578441
CSNK2A1	IWS1	S398	NetworKIN	0.289135
CSNK2A1	IWS1	S400	NetworKIN	0.494953
CSNK2A1	IWS1	S415	NetworKIN	0.114794
CSNK2A1	IWS1	S420	NetworKIN	0.0565088
CSNK2A1	IWS1	S422	NetworKIN	0.00468867
CSNK2A1	UBTF	S433	NetworKIN	0.477021
CSNK2A1	IWS1	S438	NetworKIN	0.445429
CSNK2A1	IWS1	S440	NetworKIN	0.557224
CSNK2A1	SSRP1	S444	NetworKIN	0.838103
CSNK2A1	LIG1	S47	NetworKIN	1.40533
CSNK2A1	LIG1	S49	NetworKIN	1.28964
CSNK2A1	IWS1	S511	NetworKIN	0.569182
CSNK2A1	IWS1	S513	NetworKIN	0.500473
CSNK2A1	EEF1D	S528	NetworKIN	0.675943
CSNK2A1	HDAC4	S565	NetworKIN	0.224541
CSNK2A1	NCL	S580	NetworKIN	-1.08911
CSNK2A1	NCL	S619	NetworKIN	0.509393
CSNK2A1	PRPF3	S619	NetworKIN	0.673026
CSNK2A1	PDAP1	S63	NetworKIN	0.473307
CSNK2A1	KIF1C	S674	NetworKIN	-0.286681
CSNK2A1	KIF1C	S676	NetworKIN	-0.460444
CSNK2A1	PRKAR2A	S78	NetworKIN	0.0213928
CSNK2A1	PRKAR2A	S80	NetworKIN	0.0115168
CSNK2A1	MAP1B	S831	NetworKIN	0.143158
CSNK2A1	SIN3A	S832	NetworKIN	0.451504
CSNK2A1	CTDP1	S869	NetworKIN	0.197452
CSNK2A1	VAMP4	S90	NetworKIN	0.214295
CSNK2A1	CTR9	S943	NetworKIN	0.891894
CSNK2A1	EEF1B2	S95	NetworKIN	0.619302
CSNK2A1	IWS1	S95	NetworKIN	0.277774
CSNK2A1	CTR9	S970	NetworKIN	0.716444
CSNK2A1	SUPT16H	S982	NetworKIN	0.474487
CSNK2A1	MAP1B	S995	NetworKIN	0.449965
CSNK2A1	EEF1B2	T88	NetworKIN	0.28829
CSNK2A1	CTR9	T925	NetworKIN	0.862729
CSNK2A1	SMC3	S1067	PhosphoSitePlus	0.385829
CSNK2A1	ABCF1	S109	PhosphoSitePlus	0.437921
CSNK2A1	PTGES3	S113	PhosphoSitePlus	0.374537
CSNK2A1	YY1	S118	PhosphoSitePlus	0.0648789
CSNK2A1	PPP1R2	S121	PhosphoSitePlus	0.380364
CSNK2A1	PPP1R2	S122	PhosphoSitePlus	0.380364
CSNK2A1	EIF3J	S127	PhosphoSitePlus	0.195365
CSNK2A1	KDM1A	S131	PhosphoSitePlus	0.451048
CSNK2A1	KDM1A	S137	PhosphoSitePlus	0.199251
CSNK2A1	TOP2A	S1377	PhosphoSitePlus	2.40704
CSNK2A1	MCM2	S139	PhosphoSitePlus	1.35167
CSNK2A1	ABCF1	S140	PhosphoSitePlus	0.46236
CSNK2A1	USP7	S18	PhosphoSitePlus	0.13298
CSNK2A1	MYH9	S1943	PhosphoSitePlus	-0.0701087
CSNK2A1	MYH10	S1952	PhosphoSitePlus	-0.913151
CSNK2A1	MYH10	S1956	PhosphoSitePlus	-0.816824
CSNK2A1	HNRNPA1	S199	PhosphoSitePlus	0.48672
CSNK2A1	HSP90AB1	S226	PhosphoSitePlus	0.645466
CSNK2A1	IGF2R	S2409	PhosphoSitePlus	0.522669
CSNK2A1	JUN	S243	PhosphoSitePlus	0.996299
CSNK2A1	PDCL	S25	PhosphoSitePlus	0.416693
CSNK2A1	HSP90AB1	S255	PhosphoSitePlus	0.751051
CSNK2A1	HNRNPC	S260	PhosphoSitePlus	0.314856
CSNK2A1	MDC1	S329	PhosphoSitePlus	0.43887
CSNK2A1	CAV2	S36	PhosphoSitePlus	0.453715
CSNK2A1	SSB	S366	PhosphoSitePlus	0.797933
CSNK2A1	PTEN	S370	PhosphoSitePlus	0.145415
CSNK2A1	HDAC2	S394	PhosphoSitePlus	0.683752
CSNK2A1	OCLN	S408	PhosphoSitePlus	0.571469
CSNK2A1	HDAC1	S421	PhosphoSitePlus	1.10612
CSNK2A1	HDAC1	S423	PhosphoSitePlus	1.15935
CSNK2A1	NCOA2	S493	PhosphoSitePlus	0.15811
CSNK2A1	NCOA2	S499	PhosphoSitePlus	0.024462
CSNK2A1	PML	S562	PhosphoSitePlus	0.162065
CSNK2A1	PML	S565	PhosphoSitePlus	-0.0375561
CSNK2A1	FGA	S609	PhosphoSitePlus	-0.216814
CSNK2A1	CTNNA1	S641	PhosphoSitePlus	-0.0724416
CSNK2A1	SSRP1	S657	PhosphoSitePlus	0.516403
CSNK2A1	LIG1	S66	PhosphoSitePlus	0.852109
CSNK2A1	EIF2S2	S67	PhosphoSitePlus	0.191979
CSNK2A1	STAT1	S727	PhosphoSitePlus	-0.168243
CSNK2A1	CTDP1	S740	PhosphoSitePlus	0.399295
CSNK2A1	PKD2	S812	PhosphoSitePlus	0.593304
CSNK2A1	HMGN1	S86	PhosphoSitePlus	0.292534
CSNK2A1	HMGN1	S89	PhosphoSitePlus	0.28417
CSNK2A1	OCLN	T404	PhosphoSitePlus	0.829153
CSNK2A2	EEF1B2	S106	NetworKIN	0.314465
CSNK2A2	PPP1R2	S121	NetworKIN	0.380364
CSNK2A2	PPP1R2	S122	NetworKIN	0.380364
CSNK2A2	PPP1R2	S127	NetworKIN	0.0373639
CSNK2A2	HNRNPC	S233	NetworKIN	0.286502
CSNK2A2	HNRNPC	S260	NetworKIN	0.314856
CSNK2A2	HNRNPC	S306	NetworKIN	0.801104
CSNK2A2	HSP90B1	S306	NetworKIN	0.798111
CSNK2A2	HSP90AA1	S353	NetworKIN	0.113155
CSNK2A2	PTEN	S370	NetworKIN	0.145415
CSNK2A2	HSP90AA1	S385	NetworKIN	0.23659
CSNK2A2	HDAC1	S393	NetworKIN	0.578441
CSNK2A2	HDAC1	S421	NetworKIN	1.10612
CSNK2A2	HDAC1	S423	NetworKIN	1.15935
CSNK2A2	NCL	S619	NetworKIN	0.509393
CSNK2A2	CTDP1	S869	NetworKIN	0.197452
CSNK2A2	EEF1B2	S95	NetworKIN	0.619302
CSNK2A2	SUPT16H	S982	NetworKIN	0.474487
CSNK2A2	SMC3	S1067	PhosphoSitePlus	0.385829
DAPK1	CAMKK2	S511	PhosphoSitePlus	-0.447178
DYRK1A	SF3B1	T273	PhosphoSitePlus	0.616696
DYRK2	EIF4EBP1	S101	PhosphoSitePlus	0.279078
DYRK2	KATNA1	S109	PhosphoSitePlus	0.946367
DYRK2	CARHSP1	S30	PhosphoSitePlus	-0.739213
DYRK2	CARHSP1	S32	PhosphoSitePlus	-0.521553
DYRK2	CARHSP1	S41	PhosphoSitePlus	-0.462592
EEF2K	EEF2K	S441	PhosphoSitePlus	0.17251
EEF2K	EEF2K	S474	PhosphoSitePlus	-0.0490583
EEF2K	EEF2K	S500	PhosphoSitePlus	-0.266546
EGFR	CRK	Y136	NetworKIN	-0.932396
EGFR	PIK3R1	Y467	NetworKIN	-0.0878411
EGFR	EGFR	Y1197	PhosphoSitePlus	-1.32393
EPHA2	PIK3R1	Y467	NetworKIN	-0.0878411
EPHB1	NCK1	Y105	NetworKIN	-1.71135
EPHB2	WASL	Y256	NetworKIN	0.126313
ERBB2	EGFR	Y1197	NetworKIN	-1.32393
ERBB2	PIK3R1	Y467	NetworKIN	-0.0878411
ERBB2	CDK1	Y15	PhosphoSitePlus	1.8133
ERBB3	EGFR	Y1197	NetworKIN	-1.32393
ERBB3	PIK3R1	Y467	NetworKIN	-0.0878411
ERBB3	PIK3R1	Y580	NetworKIN	-0.513459
FER	STAT3	Y705	PhosphoSitePlus	-0.309536
FES	FES	Y713	PhosphoSitePlus	-0.701573
FGR	SRC	Y439	NetworKIN	-0.443155
FLT1	NCK1	Y105	NetworKIN	-1.71135
FRK	FRK	Y132	NetworKIN	-0.528261
FRK	FRK	Y46	NetworKIN	-0.290416
FYN	PAG1	Y227	NetworKIN	0.577383
FYN	FYN	Y440	NetworKIN	-0.443155
FYN	PIK3R1	Y467	NetworKIN	-0.0878411
GRK5	ADRB2	S246	NetworKIN	-0.423967
GRK6	ADRB2	S246	NetworKIN	-0.423967
GSK3A	CTNNB1	S191	NetworKIN	-0.448293
GSK3A	AXIN1	S486	NetworKIN	0.506941
GSK3A	AXIN1	S493	NetworKIN	0.616187
GSK3A	CTNNB1	S675	NetworKIN	-0.527906
GSK3A	IRS2	S731	NetworKIN	0.171644
GSK3B	MAP1B	S1262	NetworKIN	0.150596
GSK3B	MAP1B	S1265	NetworKIN	0.0505945
GSK3B	PPP1R2	S130	NetworKIN	0.073298
GSK3B	MAP1B	S1400	NetworKIN	0.319827
GSK3B	TSC2	S1452	NetworKIN	-0.136879
GSK3B	MAP1B	S1785	NetworKIN	-0.108168
GSK3B	CTNNB1	S191	NetworKIN	-0.448293
GSK3B	DNM1L	S529	NetworKIN	0.254204
GSK3B	TBC1D4	S566	NetworKIN	-0.526641
GSK3B	ACLY	S663	NetworKIN	-0.356124
GSK3B	IRS2	S731	NetworKIN	0.171644
GSK3B	IRS2	S736	NetworKIN	0.255732
GSK3B	MAP1B	S832	NetworKIN	0.143158
GSK3B	TGS1	S89	NetworKIN	0.395176
GSK3B	MAP1B	S970	NetworKIN	-1.12113
GSK3B	AKAP11	T1100	NetworKIN	-0.233538
GSK3B	PXN	T136	NetworKIN	0.243255
GSK3B	MAP1B	T1949	NetworKIN	-0.501168
GSK3B	IRS2	T350	NetworKIN	0.237903
GSK3B	AKT2	T451	NetworKIN	-0.569981
GSK3B	IRS2	T527	NetworKIN	-0.122898
GSK3B	FBXO4	S12	PhosphoSitePlus	-0.00674223
GSK3B	MYLK	S1776	PhosphoSitePlus	-0.414477
GSK3B	FRAT1	S188	PhosphoSitePlus	0.170189
GSK3B	NFKB2	S222	PhosphoSitePlus	1.23402
GSK3B	JUN	S243	PhosphoSitePlus	0.996299
GSK3B	HSF1	S303	PhosphoSitePlus	0.214485
GSK3B	CLOCK	S427	PhosphoSitePlus	0.00467138
GSK3B	PRKAA1	S486	PhosphoSitePlus	-0.273027
GSK3B	RPTOR	S859	PhosphoSitePlus	0.214346
GSK3B	RPTOR	S863	PhosphoSitePlus	0.0308642
GSK3B	RPTOR	S877	PhosphoSitePlus	0.75112
GSK3B	JUNB	T255	PhosphoSitePlus	-0.0593136
GTF2F1	GTF2F1	S385	PhosphoSitePlus	0.465077
GTF2F1	GTF2F1	T389	PhosphoSitePlus	0.495483
HIPK1	PAGE4	T51	PhosphoSitePlus	1.06684
HIPK2	CREBBP	S121	NetworKIN	0.0698381
HIPK2	NCOR1	S1472	NetworKIN	-0.00160834
HIPK2	PKD2	S166	NetworKIN	-0.0197324
HIPK2	MAP3K7	S389	NetworKIN	-0.190451
HIPK2	PML	S40	NetworKIN	-0.00689992
HIPK2	PML	S403	NetworKIN	-0.0848958
HIPK2	NUMB	S438	NetworKIN	-0.781619
HIPK2	PML	S530	NetworKIN	-0.187871
HIPK2	PML	S565	NetworKIN	-0.0375561
HIPK2	CDKN1B	S10	PhosphoSitePlus	-0.123369
HIPK2	KLF3	S250	PhosphoSitePlus	0.0644135
HIPK2	PML	S36	PhosphoSitePlus	0.0993361
HIPK2	PML	S38	PhosphoSitePlus	0.0883949
HIPK2	KLF3	S78	PhosphoSitePlus	0.00438285
HIPK2	PML	S8	PhosphoSitePlus	0.300479
IKBKB	TSC1	S487	PhosphoSitePlus	-0.083052
IKBKB	OPTN	S513	PhosphoSitePlus	-0.293574
IKBKB	NFKB1	S923	PhosphoSitePlus	0.132834
IKBKE	DDX3X	S102	PhosphoSitePlus	0.0250899
INSR	PIK3R1	Y580	PhosphoSitePlus	-0.513459
IRAK1	STAT3	S727	PhosphoSitePlus	-0.00271443
IRAK4	NCF1	S320	PhosphoSitePlus	-0.604695
JAK2	MAPK1	Y187	PhosphoSitePlus	-0.268789
JAK2	MAPK3	Y204	PhosphoSitePlus	-0.394715
JAK2	STAT3	Y705	PhosphoSitePlus	-0.309536
KDR	PFN1	Y129	PhosphoSitePlus	-0.423093
LATS1	YAP1	S61	PhosphoSitePlus	-0.0576435
LCK	PIK3R1	Y467	NetworKIN	-0.0878411
LMTK2	PPP1CA	T320	PhosphoSitePlus	0.406361
MAP2K1	MAP2K1	S218	NetworKIN	-0.27657
MAP2K1	RAF1	S43	NetworKIN	-0.102891
MAP2K1	MAPK14	T180	NetworKIN	-0.145706
MAP2K1	MAPK1	T181	NetworKIN	-0.00421841
MAP2K1	MAPK3	T198	NetworKIN	-0.233245
MAP2K1	MAPK14	Y182	NetworKIN	-0.359549
MAP2K1	MAPK1	Y187	PhosphoSitePlus	-0.268789
MAP2K1	MAPK3	Y204	PhosphoSitePlus	-0.394715
MAP2K2	MAP2K2	S222	NetworKIN	-0.27657
MAP2K2	RAF1	S43	NetworKIN	-0.102891
MAP2K2	MAPK3	T198	NetworKIN	-0.233245
MAP2K2	MAP2K2	T394	NetworKIN	0.139483
MAP2K2	MAPK1	Y187	NetworKIN	-0.268789
MAP2K2	MAPK3	Y204	PhosphoSitePlus	-0.394715
MAP2K3	MAP2K6	S207	NetworKIN	0.129147
MAP2K3	MAPK14	T180	PhosphoSitePlus	-0.145706
MAP2K3	MAPK14	Y182	PhosphoSitePlus	-0.359549
MAP2K4	MAP3K1	S292	NetworKIN	0.207924
MAP2K4	MAPK14	T180	PhosphoSitePlus	-0.145706
MAP2K4	MAPK14	Y182	PhosphoSitePlus	-0.359549
MAP2K5	MAP3K2	S153	NetworKIN	-0.276537
MAP2K5	MAP3K2	S331	NetworKIN	-0.134385
MAP2K6	MAP2K6	S207	PhosphoSitePlus	0.129147
MAP2K6	MAPK14	T180	PhosphoSitePlus	-0.145706
MAP2K6	MAPK14	Y182	PhosphoSitePlus	-0.359549
MAP3K2	CTNNB1	S675	PhosphoSitePlus	-0.527906
MAP3K5	MAP2K6	S207	PhosphoSitePlus	0.129147
MAP3K5	MAPK14	T180	PhosphoSitePlus	-0.145706
MAP3K5	MAPK14	Y182	PhosphoSitePlus	-0.359549
MAP3K6	MAPK14	T180	PhosphoSitePlus	-0.145706
MAP3K6	MAPK14	Y182	PhosphoSitePlus	-0.359549
MAP3K7	MAP2K6	S207	PhosphoSitePlus	0.129147
MAP3K7	HDAC4	S246	PhosphoSitePlus	0.580476
MAP3K7	HDAC5	S259	PhosphoSitePlus	0.580476
MAP3K8	MAP2K6	S207	PhosphoSitePlus	0.129147
MAP3K8	MAP2K1	S218	PhosphoSitePlus	-0.27657
MAP3K8	MAP2K2	S222	PhosphoSitePlus	-0.27657
MAPK1	SOS1	S1082	NetworKIN	-0.0947076
MAPK1	ATF2	S112	NetworKIN	0.382128
MAPK1	SOS1	S1210	NetworKIN	-0.295407
MAPK1	TSC2	S1411	NetworKIN	0.278264
MAPK1	TSC2	S1452	NetworKIN	-0.136879
MAPK1	BRAF	S151	NetworKIN	0.0381003
MAPK1	JUN	S243	NetworKIN	0.996299
MAPK1	JUNB	S259	NetworKIN	-0.250192
MAPK1	RPS6KA4	S347	NetworKIN	0.110455
MAPK1	RPS6KA3	S369	NetworKIN	-0.0809757
MAPK1	STAT1	S727	NetworKIN	-0.168243
MAPK1	STAT3	S727	NetworKIN	-0.00271443
MAPK1	DNM1	S774	NetworKIN	-0.508142
MAPK1	MARCKS	S81	NetworKIN	-0.143524
MAPK1	IRS2	S915	NetworKIN	0.345995
MAPK1	MAP2	T1602	NetworKIN	0.643388
MAPK1	GORASP2	T415	NetworKIN	0.648632
MAPK1	ATF2	T69	NetworKIN	0.00273557
MAPK1	CDKN1B	S10	PhosphoSitePlus	-0.123369
MAPK1	TOP2A	S1213	PhosphoSitePlus	1.17533
MAPK1	TOP2A	S1354	PhosphoSitePlus	1.39651
MAPK1	MYLK	S1779	PhosphoSitePlus	-1.48763
MAPK1	RRAS2	S186	PhosphoSitePlus	-0.17434
MAPK1	PGK1	S203	PhosphoSitePlus	0.455538
MAPK1	MCRIP1	S21	PhosphoSitePlus	0.271128
MAPK1	ABI1	S225	PhosphoSitePlus	0.637725
MAPK1	NUP153	S334	PhosphoSitePlus	-0.531766
MAPK1	NUP153	S338	PhosphoSitePlus	-0.469593
MAPK1	PML	S36	PhosphoSitePlus	0.0993361
MAPK1	PKM	S37	PhosphoSitePlus	0.587106
MAPK1	PML	S38	PhosphoSitePlus	0.0883949
MAPK1	PML	S40	PhosphoSitePlus	-0.00689992
MAPK1	CTTN	S405	PhosphoSitePlus	-0.51423
MAPK1	CTTN	S418	PhosphoSitePlus	-0.564459
MAPK1	PML	S527	PhosphoSitePlus	0.11526
MAPK1	PML	S530	PhosphoSitePlus	-0.187871
MAPK1	STAT5A	S780	PhosphoSitePlus	-0.256531
MAPK1	RPTOR	S863	PhosphoSitePlus	0.0308642
MAPK1	PRDX6	T177	PhosphoSitePlus	-1.13639
MAPK1	ERF	T526	PhosphoSitePlus	-0.109097
MAPK1	EGFR	T693	PhosphoSitePlus	-0.965454
MAPK1	ATF2	T71	PhosphoSitePlus	-0.0310337
MAPK1	RBM17	T71	PhosphoSitePlus	0.229475
MAPK10	JUN	S73	NetworKIN	0.0516144
MAPK11	ATF2	S112	NetworKIN	0.382128
MAPK11	JUN	S243	NetworKIN	0.996299
MAPK11	JUN	S73	NetworKIN	0.0516144
MAPK11	ATF2	T69	NetworKIN	0.00273557
MAPK11	ATF2	T71	NetworKIN	-0.0310337
MAPK11	RPTOR	S863	PhosphoSitePlus	0.0308642
MAPK12	SNTA1	S189	NetworKIN	-0.593766
MAPK12	SNTA1	S193	NetworKIN	-0.499917
MAPK12	SNTA1	S201	NetworKIN	-0.494999
MAPK12	JUN	S243	NetworKIN	0.996299
MAPK12	JUN	S73	NetworKIN	0.0516144
MAPK13	ATF2	S112	NetworKIN	0.382128
MAPK13	ATF2	T69	NetworKIN	0.00273557
MAPK13	ATF2	T71	NetworKIN	-0.0310337
MAPK13	STMN1	S25	PhosphoSitePlus	0.292439
MAPK13	SQSTM1	S272	PhosphoSitePlus	1.66258
MAPK13	STMN1	S38	PhosphoSitePlus	0.882157
MAPK13	SQSTM1	T269	PhosphoSitePlus	1.46959
MAPK14	HSPB1	S176	PhosphoSitePlus	0.281187
MAPK14	RPS27	S27	PhosphoSitePlus	0.47164
MAPK14	CRYAB	S59	PhosphoSitePlus	-0.977889
MAPK14	STAT1	S727	PhosphoSitePlus	-0.168243
MAPK14	STAT3	S727	PhosphoSitePlus	-0.00271443
MAPK14	EPS15	S796	PhosphoSitePlus	-0.379039
MAPK14	MEF2A	S98	PhosphoSitePlus	0.716137
MAPK14	ATF2	T69	PhosphoSitePlus	0.00273557
MAPK14	EGFR	T693	PhosphoSitePlus	-0.965454
MAPK14	ATF2	T71	PhosphoSitePlus	-0.0310337
MAPK15	JUN	S73	PhosphoSitePlus	0.0516144
MAPK3	SOS1	S1082	NetworKIN	-0.0947076
MAPK3	ATF2	S112	NetworKIN	0.382128
MAPK3	SOS1	S1210	NetworKIN	-0.295407
MAPK3	MAP2	S1353	NetworKIN	0.480402
MAPK3	TSC2	S1411	NetworKIN	0.278264
MAPK3	TSC2	S1452	NetworKIN	-0.136879
MAPK3	BRAF	S151	NetworKIN	0.0381003
MAPK3	STAT5A	S193	NetworKIN	-0.0314838
MAPK3	TERF2IP	S203	NetworKIN	0.104453
MAPK3	SRF	S224	NetworKIN	0.0825542
MAPK3	JUN	S243	NetworKIN	0.996299
MAPK3	RAF1	S29	NetworKIN	-0.399515
MAPK3	MAP3K1	S292	NetworKIN	0.207924
MAPK3	HSF1	S303	NetworKIN	0.214485
MAPK3	RPS6KA4	S347	NetworKIN	0.110455
MAPK3	RPS6KA3	S369	NetworKIN	-0.0809757
MAPK3	STAT3	S727	NetworKIN	-0.00271443
MAPK3	IRS2	S915	NetworKIN	0.345995
MAPK3	IRS2	S973	NetworKIN	0.798521
MAPK3	EGFR	S991	NetworKIN	-0.600109
MAPK3	MAP2	T1602	NetworKIN	0.643388
MAPK3	MAP2	T1616	NetworKIN	0.494361
MAPK3	MAP2	T1619	NetworKIN	0.0958251
MAPK3	IRS2	T350	NetworKIN	0.237903
MAPK3	MAP2K2	T394	NetworKIN	0.139483
MAPK3	IRS2	T527	NetworKIN	-0.122898
MAPK3	TOP2A	S1213	PhosphoSitePlus	1.17533
MAPK3	TOP2A	S1354	PhosphoSitePlus	1.39651
MAPK3	MYLK	S1779	PhosphoSitePlus	-1.48763
MAPK3	RRAS2	S186	PhosphoSitePlus	-0.17434
MAPK3	MCRIP1	S21	PhosphoSitePlus	0.271128
MAPK3	ETV6	S213	PhosphoSitePlus	0.162322
MAPK3	ABI1	S225	PhosphoSitePlus	0.637725
MAPK3	BLVRA	S230	PhosphoSitePlus	0.175843
MAPK3	STMN1	S25	PhosphoSitePlus	0.292439
MAPK3	NUP153	S334	PhosphoSitePlus	-0.531766
MAPK3	NUP153	S338	PhosphoSitePlus	-0.469593
MAPK3	PML	S36	PhosphoSitePlus	0.0993361
MAPK3	PML	S38	PhosphoSitePlus	0.0883949
MAPK3	STMN1	S38	PhosphoSitePlus	0.882157
MAPK3	PML	S40	PhosphoSitePlus	-0.00689992
MAPK3	CTTN	S405	PhosphoSitePlus	-0.51423
MAPK3	CTTN	S418	PhosphoSitePlus	-0.564459
MAPK3	PML	S527	PhosphoSitePlus	0.11526
MAPK3	PML	S530	PhosphoSitePlus	-0.187871
MAPK3	CANX	S583	PhosphoSitePlus	0.0825263
MAPK3	STAT1	S727	PhosphoSitePlus	-0.168243
MAPK3	STAT5A	S780	PhosphoSitePlus	-0.256531
MAPK3	RPTOR	S863	PhosphoSitePlus	0.0308642
MAPK3	ATF2	T69	PhosphoSitePlus	0.00273557
MAPK3	EGFR	T693	PhosphoSitePlus	-0.965454
MAPK3	ATF2	T71	PhosphoSitePlus	-0.0310337
MAPK3	MAPK3	Y204	PhosphoSitePlus	-0.394715
MAPK6	MAPK6	S189	PhosphoSitePlus	1.32106
MAPK7	PML	S403	PhosphoSitePlus	-0.0848958
MAPK8	AIMP1	S140	PhosphoSitePlus	-0.409564
MAPK8	SIRT1	S47	PhosphoSitePlus	0.221347
MAPK8	STAT3	S727	PhosphoSitePlus	-0.00271443
MAPK8	JUN	S73	PhosphoSitePlus	0.0516144
MAPK8	RPTOR	S863	PhosphoSitePlus	0.0308642
MAPK8	ATF2	T69	PhosphoSitePlus	0.00273557
MAPK8	ATF2	T71	PhosphoSitePlus	-0.0310337
MAPK9	BCL2L11	S77	NetworKIN	-0.73043
MAPK9	STAT3	S727	PhosphoSitePlus	-0.00271443
MAPK9	JUN	S73	PhosphoSitePlus	0.0516144
MAPK9	ATF2	T69	PhosphoSitePlus	0.00273557
MAPK9	ATF2	T71	PhosphoSitePlus	-0.0310337
MAPKAPK2	HSPB1	S15	PhosphoSitePlus	-0.288143
MAPKAPK2	RCSD1	S179	PhosphoSitePlus	0.0346922
MAPKAPK2	TH	S19	PhosphoSitePlus	-2.78577
MAPKAPK2	CDC25C	S216	PhosphoSitePlus	1.46713
MAPKAPK2	RCSD1	S244	PhosphoSitePlus	-0.302235
MAPKAPK2	LSP1	S252	PhosphoSitePlus	0.0160391
MAPKAPK2	TH	S40	PhosphoSitePlus	-1.4818
MAPKAPK2	TRIM28	S473	PhosphoSitePlus	-0.111542
MAPKAPK2	ZFP36L1	S54	PhosphoSitePlus	-0.0957109
MAPKAPK2	HSPB1	S82	PhosphoSitePlus	-0.0302113
MAPKAPK2	HNRNPA0	S84	PhosphoSitePlus	0.018763
MAPKAPK3	HSPB1	S82	NetworKIN	-0.0302113
MAPKAPK5	HSPB1	S15	NetworKIN	-0.288143
MAPKAPK5	HSPB1	S82	NetworKIN	-0.0302113
MAPKAPK5	DNAJB1	S171	PhosphoSitePlus	0.399964
MAPKAPK5	TH	S19	PhosphoSitePlus	-2.78577
MAPKAPK5	TH	S40	PhosphoSitePlus	-1.4818
MARK2	KIF13B	S1410	PhosphoSitePlus	-0.272524
MARK2	ARHGEF2	S172	PhosphoSitePlus	0.0162733
MARK2	HDAC4	S246	PhosphoSitePlus	0.580476
MARK2	HDAC5	S259	PhosphoSitePlus	0.580476
MARK2	BAIAP2	S366	PhosphoSitePlus	-0.428602
MARK3	CDC25C	S216	PhosphoSitePlus	1.46713
MTOR	SRRM2	S1318	PhosphoSitePlus	0.341308
MTOR	SRRM2	S1326	PhosphoSitePlus	0.437708
MTOR	SRRM2	S1329	PhosphoSitePlus	0.125849
MTOR	ZNF768	S139	PhosphoSitePlus	0.189665
MTOR	AKT1S1	S183	PhosphoSitePlus	-0.226192
MTOR	OXSR1	S339	PhosphoSitePlus	0.0860116
MTOR	DNMT1	S714	PhosphoSitePlus	0.830887
MTOR	MAF1	S75	PhosphoSitePlus	-0.389411
MTOR	RPTOR	S859	PhosphoSitePlus	0.214346
MTOR	RPTOR	S863	PhosphoSitePlus	0.0308642
NEK1	NEK1	S414	NetworKIN	-0.53854
NEK1	NEK1	S418	NetworKIN	-0.750624
NEK2	CDC26	S42	NetworKIN	0.244552
NEK2	CDC16	S560	NetworKIN	0.0785533
NEK6	NUP98	S591	PhosphoSitePlus	-0.0248225
NEK6	STAT3	S727	PhosphoSitePlus	-0.00271443
NEK9	NEK7	S195	PhosphoSitePlus	0.114439
NLK	HNF4A	S436	NetworKIN	0.259947
NLK	STAT3	S727	NetworKIN	-0.00271443
NLK	BCL9L	S750	NetworKIN	-0.34889
NLK	RPTOR	S863	PhosphoSitePlus	0.0308642
NUAK1	LATS1	S464	PhosphoSitePlus	0.286545
NUAK2	LATS1	S464	PhosphoSitePlus	0.286545
PAK1	NF2	S10	NetworKIN	-0.238289
PAK1	MAP3K2	S153	NetworKIN	-0.276537
PAK1	FOXO1	S256	NetworKIN	-0.614539
PAK1	MAP3K2	S331	NetworKIN	-0.134385
PAK1	RAF1	S43	NetworKIN	-0.102891
PAK1	ARHGEF6	S488	NetworKIN	-0.0913274
PAK1	PRKAR2A	S58	NetworKIN	-0.0801999
PAK1	FLNA	T2336	NetworKIN	-0.559258
PAK1	BAD	S118	PhosphoSitePlus	-0.531452
PAK1	BAD	S134	PhosphoSitePlus	-0.137573
PAK1	PAK1	S144	PhosphoSitePlus	0.0799826
PAK1	STMN1	S16	PhosphoSitePlus	0.411302
PAK1	FLNA	S2152	PhosphoSitePlus	0.191541
PAK1	PXN	S258	PhosphoSitePlus	-0.632943
PAK1	PXN	S272	PhosphoSitePlus	-0.853876
PAK1	STMN1	S38	PhosphoSitePlus	0.882157
PAK1	CTTN	S405	PhosphoSitePlus	-0.51423
PAK1	CTTN	S418	PhosphoSitePlus	-0.564459
PAK1	NF2	S518	PhosphoSitePlus	0.0941761
PAK1	CTNNB1	S675	PhosphoSitePlus	-0.527906
PAK1	MORC2	S739	PhosphoSitePlus	-0.109931
PAK1	ARHGEF2	S886	PhosphoSitePlus	-0.0899137
PAK1	BAD	S99	PhosphoSitePlus	-0.361153
PAK2	PAK2	S141	NetworKIN	0.0336852
PAK2	SRC	S17	NetworKIN	0.239361
PAK2	RAF1	S43	NetworKIN	-0.102891
PAK2	PAK2	S55	NetworKIN	-0.672538
PAK2	SH3RF3	S797	NetworKIN	-0.0785327
PAK2	MAPK6	S189	PhosphoSitePlus	1.32106
PAK2	PXN	S272	PhosphoSitePlus	-0.853876
PAK2	NF2	S518	PhosphoSitePlus	0.0941761
PAK3	PXN	S258	NetworKIN	-0.632943
PAK3	RAF1	S43	NetworKIN	-0.102891
PAK3	ARHGEF6	S488	NetworKIN	-0.0913274
PAK3	ARHGEF6	S684	NetworKIN	-0.362853
PAK4	PAK4	S104	NetworKIN	0.398373
PAK4	PAK4	S167	NetworKIN	0.777701
PAK4	PAK4	S41	NetworKIN	-0.333223
PAK4	PXN	S272	PhosphoSitePlus	-0.853876
PAK4	PAK4	S474	PhosphoSitePlus	0.671219
PAK4	CTNNB1	S675	PhosphoSitePlus	-0.527906
PBK	JUN	S73	PhosphoSitePlus	0.0516144
PDGFRB	PIK3CB	Y425	NetworKIN	0.75456
PDHK3	PDHA1	S293	NetworKIN	0.208585
PDK1	MTOR	S1261	NetworKIN	0.136019
PDK1	PRKCA	S226	NetworKIN	-0.229002
PDK1	AKT3	S34	NetworKIN	0.00353886
PDK1	PRKCD	S664	NetworKIN	0.594759
PDK1	PDHA1	S293	PhosphoSitePlus	0.208585
PDK2	PDHA1	S293	PhosphoSitePlus	0.208585
PDK3	PDHA1	S293	PhosphoSitePlus	0.208585
PDK4	PDHA1	S293	PhosphoSitePlus	0.208585
PDPK1	PDHA1	S293	PhosphoSitePlus	0.208585
PIM1	BAD	S99	NetworKIN	-0.361153
PIM1	FOXO3	S253	PhosphoSitePlus	-0.0975093
PIM2	BAD	S134	NetworKIN	-0.137573
PIM2	BAD	S99	NetworKIN	-0.361153
PIM3	BAD	S99	NetworKIN	-0.361153
PKD1	INSR	S1033	NetworKIN	0.240136
PKD1	CTTN	S113	NetworKIN	-0.0668474
PKD1	HSPB1	S15	NetworKIN	-0.288143
PKD1	PRKD1	S208	NetworKIN	-0.256748
PKD1	OSBP	S238	NetworKIN	-0.504304
PKD1	OSBP	S240	NetworKIN	-0.0838722
PKD1	CTTN	S298	NetworKIN	-0.538233
PKD1	IRS1	S374	NetworKIN	-0.26339
PKD1	PRKD1	S742	NetworKIN	-0.067967
PKD1	HSPB1	S82	NetworKIN	-0.0302113
PKD1	TSC2	S939	NetworKIN	0.029695
PKD2	PRKD2	S197	NetworKIN	0.0102747
PKD3	PRKD3	S41	NetworKIN	0.281482
PKD3	PRKD3	S735	NetworKIN	-0.067967
PKM	AKT1S1	S203	PhosphoSitePlus	0.190064
PKM	STAT3	Y705	PhosphoSitePlus	-0.309536
PKMYT1	CDK1	T14	PhosphoSitePlus	1.8133
PKMYT1	CDK1	Y15	PhosphoSitePlus	1.8133
PLK1	SMC3	S1067	NetworKIN	0.385829
PLK1	SMC3	S1074	NetworKIN	0.179399
PLK1	TPR	S1185	NetworKIN	0.732441
PLK1	CLASP1	S1196	NetworKIN	0.324261
PLK1	MCM2	S139	NetworKIN	1.35167
PLK1	KIF23	S160	NetworKIN	1.6005
PLK1	TP53BP1	S1678	NetworKIN	1.71848
PLK1	CLIP1	S200	NetworKIN	0.389689
PLK1	BUB3	S211	NetworKIN	0.562188
PLK1	TP53BP1	S227	NetworKIN	0.481419
PLK1	FOXO3	S284	NetworKIN	0.541618
PLK1	PSMD1	S296	NetworKIN	0.388121
PLK1	SMC1A	S358	NetworKIN	0.425841
PLK1	NUP107	S37	NetworKIN	-0.135053
PLK1	ALMS1	S3782	NetworKIN	0.278137
PLK1	CSNK1D	S382	NetworKIN	0.331995
PLK1	ANAPC2	S532	NetworKIN	0.274868
PLK1	KIF20A	S532	NetworKIN	1.06759
PLK1	CLASP1	S559	NetworKIN	0.471747
PLK1	SLK	S565	NetworKIN	0.022734
PLK1	TP53BP1	S585	NetworKIN	0.226444
PLK1	GTSE1	S611	NetworKIN	0.916831
PLK1	TP53BP1	S814	NetworKIN	0.81089
PLK1	PPP1R12A	S862	NetworKIN	0.347135
PLK1	PPP1R12A	S871	NetworKIN	0.412621
PLK1	TSC2	S939	NetworKIN	0.029695
PLK1	SMC1A	S956	NetworKIN	0.333558
PLK1	NUDC	T108	NetworKIN	0.315366
PLK1	NUDC	T145	NetworKIN	0.513652
PLK1	SLK	T569	NetworKIN	0.028519
PLK1	MAP2K1	S218	PhosphoSitePlus	-0.27657
PLK1	MAP2K2	S222	PhosphoSitePlus	-0.27657
PLK1	SVIL	S238	PhosphoSitePlus	0.14967
PLK1	HNRNPU	S59	PhosphoSitePlus	0.346379
PLK2	CALU	S44	PhosphoSitePlus	0.721351
PLK2	YWHAE	T208	PhosphoSitePlus	-0.0428872
PLK3	PTEN	S370	PhosphoSitePlus	0.145415
PLK3	CALU	S44	PhosphoSitePlus	0.721351
PLK3	JUN	S73	PhosphoSitePlus	0.0516144
PLK3	YWHAE	T208	PhosphoSitePlus	-0.0428872
PLK3	ATF2	T69	PhosphoSitePlus	0.00273557
PLK3	ATF2	T71	PhosphoSitePlus	-0.0310337
PRKAA1	PRKAB2	S108	NetworKIN	-0.421927
PRKAA1	ACACA	S115	NetworKIN	0.16968
PRKAA1	ACACA	S117	NetworKIN	0.00392481
PRKAA1	PRKAB1	S96	NetworKIN	0.301888
PRKAA1	PRKAB1	S108	PhosphoSitePlus	0.177134
PRKAA1	NOS3	S1177	PhosphoSitePlus	-0.58012
PRKAA1	HDAC5	S259	PhosphoSitePlus	0.580476
PRKAA1	FOXO3	S413	PhosphoSitePlus	-0.0864567
PRKAA1	PFKFB2	S466	PhosphoSitePlus	0.384852
PRKAA1	PRKAA1	S486	PhosphoSitePlus	-0.273027
PRKAA1	KLC1	S521	PhosphoSitePlus	0.31524
PRKAA1	YAP1	S61	PhosphoSitePlus	-0.0576435
PRKAA1	BRAF	S729	PhosphoSitePlus	0.570934
PRKAA2	PRKAB1	S108	NetworKIN	0.177134
PRKAA2	PRKAB2	S108	NetworKIN	-0.421927
PRKAA2	ACACA	S115	NetworKIN	0.16968
PRKAA2	ACACA	S117	NetworKIN	0.00392481
PRKAA2	MTOR	S1261	NetworKIN	0.136019
PRKAA2	PRKAB1	S96	NetworKIN	0.301888
PRKAA2	ACACB	T1342	NetworKIN	-1.32101
PRKAA2	HDAC5	S259	PhosphoSitePlus	0.580476
PRKAA2	BAIAP2	S366	PhosphoSitePlus	-0.428602
PRKAA2	FOXO3	S413	PhosphoSitePlus	-0.0864567
PRKACA	NF2	S10	PhosphoSitePlus	-0.238289
PRKACA	ITGA4	S1021	PhosphoSitePlus	-0.406508
PRKACA	PLCB3	S1105	PhosphoSitePlus	-0.100892
PRKACA	CYP3A4	S116	PhosphoSitePlus	-0.773541
PRKACA	NOS3	S1177	PhosphoSitePlus	-0.58012
PRKACA	BAD	S118	PhosphoSitePlus	-0.531452
PRKACA	CYP3A4	S119	PhosphoSitePlus	-1.41297
PRKACA	PSMD11	S14	PhosphoSitePlus	-0.433085
PRKACA	LASP1	S146	PhosphoSitePlus	-0.213979
PRKACA	AKAP13	S1565	PhosphoSitePlus	0.130267
PRKACA	HSPB6	S16	PhosphoSitePlus	-0.932726
PRKACA	STMN1	S16	PhosphoSitePlus	0.411302
PRKACA	TAGLN2	S163	PhosphoSitePlus	0.699751
PRKACA	SRC	S17	PhosphoSitePlus	0.239361
PRKACA	FRAT1	S188	PhosphoSitePlus	0.170189
PRKACA	MLXIPL	S196	PhosphoSitePlus	-0.415507
PRKACA	FYN	S21	PhosphoSitePlus	-0.422494
PRKACA	FLNA	S2152	PhosphoSitePlus	0.191541
PRKACA	KCNQ1	S27	PhosphoSitePlus	0.434588
PRKACA	PDE3B	S318	PhosphoSitePlus	-0.106658
PRKACA	NCF1	S320	PhosphoSitePlus	-0.604695
PRKACA	NDRG1	S330	PhosphoSitePlus	0.638768
PRKACA	USP20	S333	PhosphoSitePlus	-0.0427736
PRKACA	SIK2	S358	PhosphoSitePlus	-0.268958
PRKACA	HIST1H1E	S36	PhosphoSitePlus	-0.69037
PRKACA	VIM	S39	PhosphoSitePlus	-0.107731
PRKACA	TH	S40	PhosphoSitePlus	-1.4818
PRKACA	PDE3A	S428	PhosphoSitePlus	-0.938798
PRKACA	RAF1	S43	PhosphoSitePlus	-0.102891
PRKACA	PTPN12	S435	PhosphoSitePlus	0.558317
PRKACA	LRP1	S4520	PhosphoSitePlus	-0.516435
PRKACA	PFKFB2	S466	PhosphoSitePlus	0.384852
PRKACA	EMD	S49	PhosphoSitePlus	-0.044418
PRKACA	LCP1	S5	PhosphoSitePlus	-0.674817
PRKACA	NF2	S518	PhosphoSitePlus	0.0941761
PRKACA	MAPT	S531	PhosphoSitePlus	0.330581
PRKACA	CTNNB1	S552	PhosphoSitePlus	0.0608628
PRKACA	PPP2R5D	S573	PhosphoSitePlus	0.266815
PRKACA	RASGRP2	S587	PhosphoSitePlus	-0.508712
PRKACA	AKAP12	S627	PhosphoSitePlus	-1.02588
PRKACA	STMN1	S63	PhosphoSitePlus	0.806628
PRKACA	ABCB1	S671	PhosphoSitePlus	-0.808925
PRKACA	CTNNB1	S675	PhosphoSitePlus	-0.527906
PRKACA	ARHGEF6	S684	PhosphoSitePlus	-0.362853
PRKACA	CD44	S697	PhosphoSitePlus	-0.415116
PRKACA	ATXN1	S775	PhosphoSitePlus	0.237207
PRKACA	HSPB1	S82	PhosphoSitePlus	-0.0302113
PRKACA	PKD2	S829	PhosphoSitePlus	0.232013
PRKACA	HNRNPD	S87	PhosphoSitePlus	-0.00904115
PRKACA	CBX3	S93	PhosphoSitePlus	0.262455
PRKACA	BAD	S99	PhosphoSitePlus	-0.361153
PRKACA	IQGAP2	T716	PhosphoSitePlus	-1.56325
PRKACB	KCNQ1	S27	NetworKIN	0.434588
PRKACB	PDE3B	S318	NetworKIN	-0.106658
PRKACG	KCNQ1	S27	NetworKIN	0.434588
PRKACG	PDE3B	S318	NetworKIN	-0.106658
PRKACG	PLIN1	S497	NetworKIN	-1.57922
PRKACG	PRKAR2A	S58	NetworKIN	-0.0801999
PRKCA	AKAP12	S612	NetworKIN	-1.6281
PRKCA	CALD1	S643	NetworKIN	-1.1398
PRKCA	PLCB3	S1105	PhosphoSitePlus	-0.100892
PRKCA	CYP3A4	S116	PhosphoSitePlus	-0.773541
PRKCA	CYP3A4	S119	PhosphoSitePlus	-1.41297
PRKCA	CYP3A4	S131	PhosphoSitePlus	-0.331446
PRKCA	ACO1	S138	PhosphoSitePlus	-0.335044
PRKCA	IQGAP1	S1443	PhosphoSitePlus	-0.819016
PRKCA	MARCKS	S167	PhosphoSitePlus	-0.0145608
PRKCA	MARCKS	S170	PhosphoSitePlus	-0.101747
PRKCA	TAGLN	S181	PhosphoSitePlus	-0.851378
PRKCA	TAGLN2	S185	PhosphoSitePlus	-0.0955035
PRKCA	FRAT1	S188	PhosphoSitePlus	0.170189
PRKCA	BLVRA	S230	PhosphoSitePlus	0.175843
PRKCA	NF1	S2808	PhosphoSitePlus	0.194643
PRKCA	F11R	S284	PhosphoSitePlus	-0.396718
PRKCA	NCF1	S320	PhosphoSitePlus	-0.604695
PRKCA	ARHGDIA	S34	PhosphoSitePlus	-0.751627
PRKCA	SPN	S351	PhosphoSitePlus	-0.377138
PRKCA	PRKCE	S368	PhosphoSitePlus	-0.29785
PRKCA	PDE3A	S428	PhosphoSitePlus	-0.938798
PRKCA	RAF1	S43	PhosphoSitePlus	-0.102891
PRKCA	PTPN12	S435	PhosphoSitePlus	0.558317
PRKCA	LRP1	S4520	PhosphoSitePlus	-0.516435
PRKCA	LRP1	S4523	PhosphoSitePlus	-0.272241
PRKCA	VIM	S5	PhosphoSitePlus	-0.347648
PRKCA	ABCB1	S671	PhosphoSitePlus	-0.808925
PRKCA	PRKD1	S742	PhosphoSitePlus	-0.067967
PRKCA	DDX58	S8	PhosphoSitePlus	-0.654677
PRKCB	STMN1	S25	PhosphoSitePlus	0.292439
PRKCB	NCF1	S320	PhosphoSitePlus	-0.604695
PRKCB	STMN1	S38	PhosphoSitePlus	0.882157
PRKCD	BLVRA	S230	PhosphoSitePlus	0.175843
PRKCD	HDAC5	S259	PhosphoSitePlus	0.580476
PRKCD	SHC1	S29	PhosphoSitePlus	0.495409
PRKCD	NCF1	S320	PhosphoSitePlus	-0.604695
PRKCD	CTTN	S405	PhosphoSitePlus	-0.51423
PRKCD	LCP1	S5	PhosphoSitePlus	-0.674817
PRKCD	STAT1	S727	PhosphoSitePlus	-0.168243
PRKCD	STAT3	S727	PhosphoSitePlus	-0.00271443
PRKCD	PRKD1	S742	PhosphoSitePlus	-0.067967
PRKCD	RPS3	T221	PhosphoSitePlus	-0.0341565
PRKCE	BAD	S118	PhosphoSitePlus	-0.531452
PRKCE	IQGAP1	S1443	PhosphoSitePlus	-0.819016
PRKCE	PRKCE	S368	PhosphoSitePlus	-0.29785
PRKCE	STAT3	S727	PhosphoSitePlus	-0.00271443
PRKCE	PRKD1	S742	PhosphoSitePlus	-0.067967
PRKCE	BAD	S99	PhosphoSitePlus	-0.361153
PRKCE	OCLN	T404	PhosphoSitePlus	0.829153
PRKCG	MARCKS	S170	NetworKIN	-0.101747
PRKCG	F11R	S284	NetworKIN	-0.396718
PRKCG	GJA1	S306	NetworKIN	0.534159
PRKCG	PRKCD	S664	NetworKIN	0.594759
PRKCH	F11R	S284	NetworKIN	-0.396718
PRKCH	PRKCE	S368	NetworKIN	-0.29785
PRKCH	PRKCD	S664	NetworKIN	0.594759
PRKCH	PRKD1	S742	PhosphoSitePlus	-0.067967
PRKCI	PARD3	S25	NetworKIN	-0.802518
PRKCI	SQSTM1	S266	NetworKIN	0.764645
PRKCI	F11R	S284	NetworKIN	-0.396718
PRKCI	SQSTM1	S328	NetworKIN	1.92462
PRKCI	LNPEP	S80	NetworKIN	-0.197411
PRKCI	LLGL2	S965	NetworKIN	-0.676297
PRKCI	BAD	S118	PhosphoSitePlus	-0.531452
PRKCI	CTTN	S261	PhosphoSitePlus	-0.310513
PRKCI	BAD	S99	PhosphoSitePlus	-0.361153
PRKCI	ECT2	T359	PhosphoSitePlus	2.11422
PRKCQ	ARHGEF6	S488	PhosphoSitePlus	-0.0913274
PRKCQ	BAD	S99	PhosphoSitePlus	-0.361153
PRKCT	F11R	S284	NetworKIN	-0.396718
PRKCT	PRKCE	S368	NetworKIN	-0.29785
PRKCT	PRKCD	S664	NetworKIN	0.594759
PRKCZ	NCOA3	S1033	PhosphoSitePlus	-0.264155
PRKCZ	OCLN	T404	PhosphoSitePlus	0.829153
PRKCZ	PHGDH	T78	PhosphoSitePlus	-1.75546
PRKD1	BAD	S118	PhosphoSitePlus	-0.531452
PRKD1	ARFIP1	S132	PhosphoSitePlus	-0.310183
PRKD1	HSPB6	S16	PhosphoSitePlus	-0.932726
PRKD1	OSBP	S240	PhosphoSitePlus	-0.0838722
PRKD1	HDAC5	S259	PhosphoSitePlus	0.580476
PRKD1	PI4KB	S294	PhosphoSitePlus	1.05668
PRKD1	CTTN	S298	PhosphoSitePlus	-0.538233
PRKD1	PRKD1	S742	PhosphoSitePlus	-0.067967
PRKD1	HSPB1	S82	PhosphoSitePlus	-0.0302113
PRKD1	BAD	S99	PhosphoSitePlus	-0.361153
PRKD2	SET	S171	PhosphoSitePlus	0.721011
PRKD2	PI4KB	S294	PhosphoSitePlus	1.05668
PRKD3	PRKD1	S742	PhosphoSitePlus	-0.067967
PRKDC	TP53BP1	S1073	NetworKIN	0.278793
PRKDC	LYN	S11	NetworKIN	-0.349301
PRKDC	SUB1	S118	NetworKIN	0.641889
PRKDC	LYN	S13	NetworKIN	-0.699258
PRKDC	BRCA1	S1342	NetworKIN	1.40328
PRKDC	SUB1	S19	NetworKIN	0.425456
PRKDC	MLXIPL	S196	NetworKIN	-0.415507
PRKDC	HNRNPA1	S199	NetworKIN	0.48672
PRKDC	FASN	S2198	NetworKIN	-0.0233591
PRKDC	IVNS1ABP	S322	NetworKIN	0.953937
PRKDC	MCM4	S326	NetworKIN	1.11371
PRKDC	TP53BP1	S371	NetworKIN	-0.0744528
PRKDC	RPA1	S384	NetworKIN	1.25834
PRKDC	NBN	S397	NetworKIN	-0.280682
PRKDC	TP53BP1	S585	NetworKIN	0.226444
PRKDC	HNRNPA1	S6	NetworKIN	0.64303
PRKDC	MLXIPL	S614	NetworKIN	-0.18496
PRKDC	NBN	S615	NetworKIN	0.649981
PRKDC	RAD50	S635	NetworKIN	0.609317
PRKDC	CTNNB1	S675	NetworKIN	-0.527906
PRKDC	JUN	S73	NetworKIN	0.0516144
PRKDC	PARP1	S782	NetworKIN	0.910936
PRKDC	HNRNPA1	S95	NetworKIN	-0.195451
PRKDC	XRCC6	S27	PhosphoSitePlus	0.17083
PRKDC	VIM	S430	PhosphoSitePlus	0.433562
PRKDC	HNRNPU	S59	PhosphoSitePlus	0.346379
PRKDC	HIST1H1C	T146	PhosphoSitePlus	2.15036
PRKDC	PRKDC	T2609	PhosphoSitePlus	-0.0622712
PRKG1	LASP1	S146	PhosphoSitePlus	-0.213979
PRKG1	HSPB1	S15	PhosphoSitePlus	-0.288143
PRKG1	PTS	S19	PhosphoSitePlus	-1.29541
PRKG1	ARHGEF6	S684	PhosphoSitePlus	-0.362853
PRKG1	HSPB1	S82	PhosphoSitePlus	-0.0302113
PRKG2	NOS3	S1177	PhosphoSitePlus	-0.58012
PRKG2	LASP1	S146	PhosphoSitePlus	-0.213979
PRKG2	PTS	S19	PhosphoSitePlus	-1.29541
RAF1	PAK2	S141	NetworKIN	0.0336852
RAF1	MAP2K2	S222	NetworKIN	-0.27657
RAF1	PRKCA	S226	NetworKIN	-0.229002
RAF1	HSP90AB1	S261	NetworKIN	0.884526
RAF1	RAF1	S29	NetworKIN	-0.399515
RAF1	HSP90AA1	S353	NetworKIN	0.113155
RAF1	HSP90AA1	S374	NetworKIN	0.263634
RAF1	RAF1	S43	NetworKIN	-0.102891
RAF1	PAK2	S55	NetworKIN	-0.672538
RAF1	BRAF	S729	NetworKIN	0.570934
RAF1	BAD	S118	PhosphoSitePlus	-0.531452
RAF1	MAP2K1	S218	PhosphoSitePlus	-0.27657
RAF1	BAD	S99	PhosphoSitePlus	-0.361153
RET	MAPK14	Y182	PhosphoSitePlus	-0.359549
RET	MAPK1	Y187	PhosphoSitePlus	-0.268789
RET	MAPK3	Y204	PhosphoSitePlus	-0.394715
RET	STAT3	Y705	PhosphoSitePlus	-0.309536
ROCK1	SCRIB	S1378	PhosphoSitePlus	-0.279415
ROCK1	SCRIB	S1508	PhosphoSitePlus	-0.0989176
ROCK2	PPP1R12A	S422	NetworKIN	0.715954
ROCK2	PPP1R12A	S862	NetworKIN	0.347135
ROCK2	PPP1R12A	S871	NetworKIN	0.412621
RPS6KA1	SOS1	S1161	PhosphoSitePlus	-0.334312
RPS6KA1	RANBP3	S126	PhosphoSitePlus	0.0197391
RPS6KA1	FLNA	S2152	PhosphoSitePlus	0.191541
RPS6KA1	METTL1	S27	PhosphoSitePlus	0.150797
RPS6KA1	NDRG2	S332	PhosphoSitePlus	-1.0009
RPS6KA1	EIF4B	S422	PhosphoSitePlus	-0.543106
RPS6KA1	LCP1	S5	PhosphoSitePlus	-0.674817
RPS6KA1	SLC9A1	S703	PhosphoSitePlus	-0.928339
RPS6KA1	RPTOR	S719	PhosphoSitePlus	-0.172315
RPS6KA2	TSC2	S1130	NetworKIN	-0.034932
RPS6KA2	TSC2	S1132	NetworKIN	0.296447
RPS6KA2	TSC2	S1411	NetworKIN	0.278264
RPS6KA2	TSC2	S1452	NetworKIN	-0.136879
RPS6KA2	TSC2	S939	NetworKIN	0.029695
RPS6KA2	BAD	S99	NetworKIN	-0.361153
RPS6KA2	MAPK1	T181	NetworKIN	-0.00421841
RPS6KA3	RANBP3	S126	PhosphoSitePlus	0.0197391
RPS6KA3	STMN1	S16	PhosphoSitePlus	0.411302
RPS6KA3	TH	S40	PhosphoSitePlus	-1.4818
RPS6KA3	LCP1	S5	PhosphoSitePlus	-0.674817
RPS6KA3	STAT3	S727	PhosphoSitePlus	-0.00271443
RPS6KA3	BAD	S99	PhosphoSitePlus	-0.361153
RPS6KA5	TH	S40	PhosphoSitePlus	-1.4818
RPS6KA5	ATXN1	S775	PhosphoSitePlus	0.237207
RPS6KB1	EIF4B	S219	NetworKIN	-0.0367468
RPS6KB1	EIF4B	S406	NetworKIN	-0.188129
RPS6KB1	RPTOR	S719	NetworKIN	-0.172315
RPS6KB1	RPS6	S244	PhosphoSitePlus	-1.41081
RPS6KB1	NDRG2	S332	PhosphoSitePlus	-1.0009
RPS6KB1	POLDIP3	S385	PhosphoSitePlus	0.887538
RPS6KB1	EIF4B	S422	PhosphoSitePlus	-0.543106
RPS6KB1	NCBP1	S7	PhosphoSitePlus	-0.0730158
RPS6KB2	HSPB1	S82	PhosphoSitePlus	-0.0302113
SGK1	WNK4	S1217	PhosphoSitePlus	1.24788
SGK1	NDRG1	S330	PhosphoSitePlus	0.638768
SGK1	NDRG2	S332	PhosphoSitePlus	-1.0009
SGK1	NDRG1	T328	PhosphoSitePlus	0.754929
SGK1	NDRG2	T330	PhosphoSitePlus	-1.08438
SGK1	NDRG1	T346	PhosphoSitePlus	0.263674
SGK1	NDRG1	T356	PhosphoSitePlus	0.263674
SMG1	UPF1	S1107	PhosphoSitePlus	0.0627458
SRC	PFN1	Y129	PhosphoSitePlus	-0.423093
SRC	CDK1	Y15	PhosphoSitePlus	1.8133
SRC	CAV2	Y19	PhosphoSitePlus	0.0414012
SRC	PRKCD	Y313	PhosphoSitePlus	0.0760072
SRC	EMD	Y59	PhosphoSitePlus	0.245275
SRPK1	SRPK1	S309	PhosphoSitePlus	0.702832
STK3	PRKCA	S226	PhosphoSitePlus	-0.229002
STK38	YAP1	S61	PhosphoSitePlus	-0.0576435
STK39	SLC12A7	T973	PhosphoSitePlus	0.697117
TBK1	OPTN	S513	PhosphoSitePlus	-0.293574
TGFBR2	ADRB2	S246	NetworKIN	-0.423967
TGFBR2	CTNNB1	S552	NetworKIN	0.0608628
TGFBR2	PML	S562	NetworKIN	0.162065
TGFBR2	PML	S565	NetworKIN	-0.0375561
TNIK	TCF7L2	S177	PhosphoSitePlus	0.0103999
TYK2	PIK3CB	Y425	NetworKIN	0.75456
TYK2	PIK3R1	Y467	NetworKIN	-0.0878411
TYK2	PIK3R1	Y580	NetworKIN	-0.513459
UHMK1	CDKN1B	S10	PhosphoSitePlus	-0.123369
UHMK1	STMN1	S38	PhosphoSitePlus	0.882157
UHMK1	SF1	S80	PhosphoSitePlus	0.324858
UHMK1	SF1	S82	PhosphoSitePlus	0.332524
ULK1	RPTOR	S859	PhosphoSitePlus	0.214346
VRK1	JUN	S73	PhosphoSitePlus	0.0516144
WEE1	CDK2	T14	PhosphoSitePlus	1.8133
WEE1	CDK1	Y15	PhosphoSitePlus	1.8133
WEE1	CDK2	Y15	PhosphoSitePlus	1.8133
WNK1	STK39	S371	PhosphoSitePlus	0.693772
WNK2	STK39	S371	PhosphoSitePlus	0.693772
WNK2	STK39	T354	PhosphoSitePlus	0.566248
YES1	FYN	Y440	NetworKIN	-0.443155
YES1	YES1	Y446	NetworKIN	-0.443155
